# Supplementary material for: Estimating personal temporal symptom networks for childhood cancer survivors
Source: Commun Med (Lond). 2025 Aug 29;5:377. doi: 10.1038/s43856-025-01105-0 (PMC12394638; doi:10.1038/s43856-025-01105-0)
Supplement: Supplementary file 4 — Supplementary Data [file 43856_2025_1105_MOESM4_ESM.xlsx]

## Sheet: Sheet 1
ID	Time	Age	Gender	Race	Education	Income	Marital_Status	Chemotherapy	Radiation	Diagnosis	Cardiac	Pulmonary	Sensation	Nausea	Movement	Pain	Memory	Fatigue	Anxiety	Depression
1	1	43	1	1	1	5	1	1	1	1	0	0	0	0	0	0	0	0	0	0
1	2	43	1	1	1	5	1	1	1	1	0	1	0	0	1	1	0	0	0	0
2	1	35	2	1	1	1	1	1	1	1	1	0	0	0	0	1	0	1	1	1
2	2	35	2	1	1	1	1	1	1	1	0	0	1	0	0	1	1	0	0	1
3	1	38	1	1	2	4	1	1	1	1	0	0	0	0	0	0	0	0	1	0
3	2	38	1	1	2	4	1	1	1	1	0	0	0	0	0	0	0	0	0	0
4	1	49	1	1	3	5	1	1	1	1	0	0	1	0	1	0	1	0	0	1
4	2	49	1	1	3	5	1	1	1	1	0	0	1	0	0	0	0	1	1	0
5	1	34	2	1	2	2	2	1	1	1	0	0	1	1	0	1	0	0	0	1
5	2	34	2	1	2	2	2	1	1	1	1	0	0	1	1	1	1	1	0	1
6	1	37	2	1	3	3	1	1	1	1	0	0	0	0	0	1	0	0	0	0
6	2	37	2	1	3	3	1	1	1	1	1	0	1	0	0	0	0	1	0	1
7	1	41	1	1	2	4	1	1	1	1	0	0	0	0	0	0	0	0	0	0
7	2	41	1	1	2	4	1	1	1	1	0	0	0	0	0	0	1	0	0	0
8	1	35	1	1	1	1	2	1	1	1	0	0	1	0	0	1	1	1	1	1
8	2	35	1	1	1	1	2	1	1	1	1	0	1	0	1	1	1	1	1	1
9	1	35	2	1	1	2	1	1	1	1	0	0	1	0	0	0	1	0	0	1
9	2	35	2	1	1	2	1	1	1	1	0	0	0	0	0	0	1	0	0	0
10	1	31	2	1	3	1	1	1	0	1	0	0	0	0	0	1	0	0	0	0
10	2	31	2	1	3	1	1	1	0	1	0	1	1	1	1	1	0	1	1	1
11	1	28	1	1	3	2	2	1	1	1	0	0	1	0	0	0	0	1	1	0
11	2	28	1	1	3	2	2	1	1	1	0	1	0	0	0	0	0	0	0	0
12	1	41	2	1	5	5	1	1	1	1	0	0	1	0	1	1	0	0	1	0
12	2	41	2	1	5	5	1	1	1	1	0	0	0	0	1	1	1	0	1	0
13	1	31	2	1	2	3	2	1	1	1	1	0	1	1	0	1	1	0	0	1
13	2	31	2	1	2	3	2	1	1	1	0	0	1	0	0	1	1	0	0	0
14	1	36	1	1	5	7	1	1	0	1	0	0	0	0	0	0	0	0	0	0
14	2	36	1	1	5	7	1	1	0	1	0	0	0	0	0	0	0	0	0	0
15	1	36	1	1	3	2	1	1	1	1	0	0	0	0	0	0	1	0	0	1
15	2	36	1	1	3	2	1	1	1	1	1	0	0	0	0	1	1	0	0	1
16	1	37	2	1	4	3	2	1	1	1	0	0	0	1	0	1	1	0	0	0
16	2	37	2	1	4	3	2	1	1	1	0	0	1	0	0	1	1	0	0	0
17	1	33	2	1	3	2	1	1	1	1	1	1	1	1	1	1	0	0	0	0
17	2	33	2	1	3	2	1	1	1	1	0	1	1	1	1	1	1	1	1	1
18	1	31	2	1	4	3	1	1	0	1	0	0	0	0	0	1	1	0	1	1
18	2	31	2	1	4	3	1	1	0	1	0	0	0	0	0	0	0	0	1	0
19	1	29	1	1	2	2	2	1	1	1	0	0	0	0	0	0	0	0	0	0
19	2	29	1	1	2	2	2	1	1	1	0	1	0	0	0	0	0	0	0	0
20	1	31	1	1	6	2	2	1	1	1	0	0	1	0	1	0	1	1	1	1
20	2	31	1	1	6	2	2	1	1	1	0	1	0	0	0	0	1	0	0	0
21	1	33	1	1	6	2	1	1	1	1	1	1	1	1	0	1	1	1	1	1
21	2	33	1	1	6	2	1	1	1	1	1	1	1	0	1	1	1	0	1	1
22	1	33	1	1	4	3	2	1	1	1	1	0	1	0	0	1	0	0	0	1
22	2	33	1	1	4	3	2	1	1	1	0	0	1	0	0	1	1	1	0	0
23	1	33	1	1	3	3	2	1	1	1	0	0	1	1	0	1	0	1	1	1
23	2	33	1	1	3	3	2	1	1	1	0	0	0	1	0	0	0	0	1	1
24	1	28	2	1	2	2	2	1	1	1	1	0	1	0	0	1	1	0	0	0
24	2	28	2	1	2	2	2	1	1	1	0	0	0	0	0	1	1	0	0	0
25	1	30	2	1	3	1	1	1	0	1	0	1	0	0	0	1	1	0	0	0
25	2	30	2	1	3	1	1	1	0	1	0	0	0	0	0	1	0	0	0	0
26	1	31	1	1	3	3	1	1	1	1	0	0	0	0	0	0	0	0	1	0
26	2	31	1	1	3	3	1	1	1	1	0	0	0	0	0	0	1	0	0	0
27	1	33	1	1	2	3	1	1	1	1	0	0	1	0	0	0	0	1	1	0
27	2	33	1	1	2	3	1	1	1	1	0	0	0	0	0	0	1	0	0	1
28	1	33	2	2	3	3	1	1	1	1	0	0	1	0	0	0	0	0	0	0
28	2	33	2	2	3	3	1	1	1	1	0	0	0	0	0	0	0	0	0	0
29	1	31	2	1	3	2	1	1	1	1	0	0	0	0	0	0	1	0	0	0
29	2	31	2	1	3	2	1	1	1	1	0	0	0	0	0	0	1	0	0	0
30	1	30	2	1	6	2	1	1	0	1	0	0	1	0	0	1	1	1	1	1
30	2	30	2	1	6	2	1	1	0	1	0	1	0	0	0	1	1	0	0	0
31	1	42	1	1	4	3	1	1	1	1	0	0	1	0	0	0	0	0	0	1
31	2	42	1	1	4	3	1	1	1	1	0	0	0	0	0	0	0	0	0	0
32	1	41	1	1	2	3	1	1	0	1	0	0	0	0	0	1	0	1	0	0
32	2	41	1	1	2	3	1	1	0	1	0	0	0	0	1	1	1	0	1	1
33	1	41	1	1	1	2	2	1	0	1	0	0	0	0	0	0	0	0	0	0
33	2	41	1	1	1	2	2	1	0	1	0	0	0	0	0	0	0	0	0	0
34	1	33	1	1	4	4	1	1	1	1	0	0	1	0	0	1	0	0	0	0
34	2	33	1	1	4	4	1	1	1	1	0	0	0	1	0	0	0	0	0	0
35	1	32	2	1	4	2	1	1	0	1	0	0	1	0	1	1	1	1	1	1
35	2	32	2	1	4	2	1	1	0	1	0	0	0	0	0	0	1	0	0	0
36	1	34	1	1	3	3	2	1	1	1	0	0	0	0	0	0	0	0	1	1
36	2	34	1	1	3	3	2	1	1	1	0	1	0	0	0	0	0	0	0	0
37	1	43	1	1	3	5	1	1	1	1	1	0	0	0	1	1	0	0	0	0
37	2	43	1	1	3	5	1	1	1	1	1	1	0	0	0	0	0	0	0	0
38	1	33	2	1	4	2	1	1	1	1	0	0	0	0	0	0	0	0	0	0
38	2	33	2	1	4	2	1	1	1	1	0	0	0	0	0	0	0	0	0	0
39	1	35	2	1	2	2	1	1	1	1	0	0	1	0	0	0	0	0	1	1
39	2	35	2	1	2	2	1	1	1	1	0	0	1	0	0	1	1	0	1	0
40	1	35	2	1	4	2	1	1	1	1	0	0	0	0	0	0	0	0	0	0
40	2	35	2	1	4	2	1	1	1	1	1	0	1	0	0	1	1	0	0	0
41	1	39	1	1	4	2	2	1	1	1	0	0	0	0	0	0	0	0	0	0
41	2	39	1	1	4	2	2	1	1	1	0	0	0	0	1	0	0	0	0	0
42	1	30	2	2	2	1	1	1	0	1	0	0	1	0	0	1	0	0	0	0
42	2	30	2	2	2	1	1	1	0	1	0	0	0	0	0	0	0	0	1	0
43	1	32	2	1	2	2	1	1	1	1	0	0	0	0	1	0	1	0	1	1
43	2	32	2	1	2	2	1	1	1	1	0	1	0	0	1	0	1	0	0	0
44	1	32	1	1	4	5	1	1	1	1	0	0	0	0	0	0	0	0	0	0
44	2	32	1	1	4	5	1	1	1	1	0	0	0	0	0	0	0	0	0	0
45	1	31	2	1	2	2	2	1	1	1	0	0	0	0	0	0	1	0	1	1
45	2	31	2	1	2	2	2	1	1	1	0	1	0	0	0	0	1	0	1	1
46	1	38	2	1	3	2	1	1	1	1	0	0	0	0	0	1	0	0	0	0
46	2	38	2	1	3	2	1	1	1	1	0	0	1	0	0	0	0	0	0	0
47	1	35	1	1	2	3	1	1	1	1	0	0	0	0	0	0	0	0	0	0
47	2	35	1	1	2	3	1	1	1	1	0	0	1	0	0	0	0	0	0	0
48	1	42	2	1	1	1	2	1	1	1	0	0	0	0	0	0	1	0	1	1
48	2	42	2	1	1	1	2	1	1	1	0	1	0	0	0	0	0	0	0	0
49	1	46	2	1	3	3	2	1	1	1	0	0	0	0	0	0	0	0	0	1
49	2	46	2	1	3	3	2	1	1	1	0	0	0	0	0	0	0	0	1	1
50	1	33	1	1	4	4	1	1	0	1	1	1	1	1	0	1	0	0	0	0
50	2	33	1	1	4	4	1	1	0	1	1	1	0	0	0	0	0	0	1	0
51	1	31	2	1	4	2	1	1	0	1	0	0	0	0	0	0	0	0	0	0
51	2	31	2	1	4	2	1	1	0	1	0	0	1	0	0	0	0	0	0	0
52	1	32	1	1	4	6	1	1	1	1	0	0	0	0	0	0	0	0	0	0
52	2	32	1	1	4	6	1	1	1	1	0	0	0	0	0	0	0	0	0	0
53	1	31	1	1	4	5	1	1	1	1	0	0	0	0	0	0	0	0	1	0
53	2	31	1	1	4	5	1	1	1	1	0	0	0	0	0	0	0	0	0	0
54	1	31	2	1	5	3	2	1	1	1	0	0	1	0	0	1	0	0	0	1
54	2	31	2	1	5	3	2	1	1	1	0	0	0	0	1	0	0	0	0	0
55	1	29	1	1	3	4	1	1	1	1	0	0	0	0	0	0	0	0	0	0
55	2	29	1	1	3	4	1	1	1	1	0	0	1	0	0	0	0	0	0	1
56	1	35	2	1	3	1	1	1	0	1	0	0	0	0	1	0	0	0	0	0
56	2	35	2	1	3	1	1	1	0	1	0	0	0	0	0	0	0	0	0	0
57	1	44	1	1	3	2	2	1	1	1	0	0	1	1	0	1	1	1	1	1
57	2	44	1	1	3	2	2	1	1	1	0	0	1	0	1	1	1	1	1	1
58	1	39	2	1	2	2	2	0	0	4	1	0	1	0	0	1	0	0	0	1
58	2	39	2	1	2	2	2	0	0	4	0	0	1	0	0	1	0	0	0	0
59	1	40	1	1	4	5	2	1	1	4	0	0	0	0	0	0	1	0	0	1
59	2	40	1	1	4	5	2	1	1	4	0	0	0	0	0	0	1	1	1	1
60	1	51	1	1	4	3	1	1	1	2	0	0	1	0	0	0	0	0	0	0
60	2	51	1	1	4	3	1	1	1	2	0	0	0	0	0	0	0	0	0	0
61	1	44	1	1	2	3	1	1	1	4	0	0	0	1	0	0	0	0	0	0
61	2	44	1	1	2	3	1	1	1	4	0	0	0	0	0	0	0	0	0	0
62	1	40	1	1	2	3	1	1	1	4	0	0	0	0	0	0	0	0	0	0
62	2	40	1	1	2	3	1	1	1	4	1	0	1	0	0	0	1	0	0	0
63	1	44	2	1	3	3	1	1	1	1	0	0	0	0	0	1	1	0	0	0
63	2	44	2	1	3	3	1	1	1	1	0	0	0	0	0	0	0	0	0	0
64	1	44	2	2	3	2	1	1	1	2	0	0	0	0	0	0	0	0	0	0
64	2	44	2	2	3	2	1	1	1	2	0	0	0	0	0	0	0	0	0	0
65	1	43	2	2	3	2	1	1	1	4	1	0	1	1	1	1	1	1	1	1
65	2	43	2	2	3	2	1	1	1	4	1	1	1	1	1	1	1	1	1	1
66	1	51	2	1	4	4	1	1	1	4	0	1	0	0	0	1	0	0	0	0
66	2	51	2	1	4	4	1	1	1	4	0	0	1	0	0	1	1	1	0	0
67	1	42	2	1	3	2	1	1	1	1	1	0	1	1	1	1	0	1	1	1
67	2	42	2	1	3	2	1	1	1	1	0	0	0	0	0	1	0	0	0	1
68	1	40	1	2	3	2	2	1	1	4	1	1	1	1	1	1	0	1	1	0
68	2	40	1	2	3	2	2	1	1	4	1	1	1	1	1	1	1	1	1	0
69	1	48	1	1	6	2	2	1	1	3	0	0	0	0	1	0	1	1	1	1
69	2	48	1	1	6	2	2	1	1	3	0	0	0	0	1	1	1	1	0	0
70	1	49	2	1	3	2	1	1	1	1	0	0	1	0	0	0	0	0	0	0
70	2	49	2	1	3	2	1	1	1	1	1	0	1	0	1	1	1	1	1	1
71	1	44	2	1	1	2	1	1	1	1	0	0	0	0	0	0	1	0	1	1
71	2	44	2	1	1	2	1	1	1	1	0	0	0	0	0	0	1	0	1	1
72	1	42	2	1	1	2	1	1	1	1	0	0	1	0	1	1	1	1	1	1
72	2	42	2	1	1	2	1	1	1	1	1	1	1	0	1	1	1	1	1	1
73	1	48	1	2	3	4	1	1	1	2	0	0	0	0	0	0	0	0	0	0
73	2	48	1	2	3	4	1	1	1	2	0	0	1	1	0	0	1	1	0	0
74	1	52	1	1	6	2	1	1	1	2	0	0	0	0	0	0	0	0	0	0
74	2	52	1	1	6	2	1	1	1	2	0	1	0	0	0	0	0	0	0	0
75	1	50	1	1	1	2	1	1	1	4	0	0	1	0	1	1	1	0	0	1
75	2	50	1	1	1	2	1	1	1	4	1	0	0	0	1	1	1	0	0	0
76	1	42	1	1	3	5	1	1	1	4	0	0	0	0	0	0	0	0	0	0
76	2	42	1	1	3	5	1	1	1	4	0	0	0	0	0	0	0	0	0	0
77	1	54	2	1	4	7	1	1	1	2	1	1	0	0	1	1	0	0	1	0
77	2	54	2	1	4	7	1	1	1	2	1	1	1	0	1	1	1	0	0	0
78	1	46	2	2	3	1	1	1	1	2	0	0	0	0	0	0	1	1	1	1
78	2	46	2	2	3	1	1	1	1	2	0	0	0	0	0	0	0	0	0	0
79	1	45	2	1	3	1	1	1	1	2	1	0	0	0	0	1	0	0	1	0
79	2	45	2	1	3	1	1	1	1	2	1	1	0	0	1	1	0	1	0	0
80	1	54	2	2	3	3	1	1	1	1	0	0	0	1	0	1	0	1	0	0
80	2	54	2	2	3	3	1	1	1	1	0	0	1	1	0	1	1	1	1	0
81	1	39	1	1	2	3	2	1	1	1	0	0	0	0	0	1	1	0	1	1
81	2	39	1	1	2	3	2	1	1	1	0	0	0	0	0	0	1	0	0	1
82	1	45	1	1	4	4	1	1	1	1	0	0	0	0	0	0	0	0	0	0
82	2	45	1	1	4	4	1	1	1	1	0	0	0	0	0	1	1	0	0	0
83	1	32	2	1	3	2	1	1	0	1	0	0	1	0	0	0	0	1	1	1
83	2	32	2	1	3	2	1	1	0	1	1	1	1	1	0	1	1	1	1	1
84	1	29	2	1	1	2	1	1	1	1	1	1	1	1	1	1	0	1	1	1
84	2	29	2	1	1	2	1	1	1	1	0	0	0	0	1	1	1	0	0	0
85	1	37	1	1	1	3	1	1	1	1	0	0	0	1	1	1	1	0	1	0
85	2	37	1	1	1	3	1	1	1	1	0	0	0	0	0	0	1	0	0	1
86	1	46	2	1	4	7	2	1	1	1	0	0	0	0	1	1	0	0	0	0
86	2	46	2	1	4	7	2	1	1	1	0	0	0	0	1	0	0	1	1	0
87	1	48	1	1	3	3	1	1	1	1	0	0	0	0	1	0	1	0	0	0
87	2	48	1	1	3	3	1	1	1	1	0	0	1	0	1	0	1	0	0	0
88	1	46	1	1	5	7	1	1	1	1	0	0	1	0	1	0	1	1	1	1
88	2	46	1	1	5	7	1	1	1	1	0	0	0	0	1	0	1	0	0	0
89	1	40	2	1	4	2	1	1	1	1	0	0	1	0	0	0	0	0	0	1
89	2	40	2	1	4	2	1	1	1	1	0	0	1	0	0	0	0	0	0	0
90	1	42	1	1	3	2	2	1	1	1	0	0	1	0	1	1	1	1	1	1
90	2	42	1	1	3	2	2	1	1	1	0	0	1	0	1	0	1	1	1	1
91	1	42	2	1	4	2	1	1	1	1	0	0	0	0	0	0	0	0	0	0
91	2	42	2	1	4	2	1	1	1	1	0	0	1	0	0	0	0	0	0	0
92	1	36	2	1	3	3	1	1	1	1	0	0	0	0	0	1	0	0	0	0
92	2	36	2	1	3	3	1	1	1	1	0	0	0	0	0	1	0	0	0	0
93	1	37	2	1	3	3	1	1	0	1	0	0	0	1	0	1	0	0	1	1
93	2	37	2	1	3	3	1	1	0	1	0	0	0	0	0	1	1	0	0	0
94	1	37	1	1	3	3	1	1	1	1	0	1	1	1	0	0	0	1	1	0
94	2	37	1	1	3	3	1	1	1	1	0	0	0	0	0	0	0	0	0	0
95	1	36	2	1	3	3	2	1	1	1	0	0	0	0	0	0	0	0	0	0
95	2	36	2	1	3	3	2	1	1	1	0	0	0	0	0	0	0	0	1	1
96	1	33	2	1	2	2	2	1	1	1	1	0	1	0	0	1	1	1	1	0
96	2	33	2	1	2	2	2	1	1	1	0	0	0	0	1	1	1	0	1	1
97	1	35	1	1	5	3	1	1	1	1	0	0	0	0	0	0	0	0	0	0
97	2	35	1	1	5	3	1	1	1	1	0	0	1	0	0	0	0	0	0	0
98	1	45	1	1	4	5	1	1	1	1	1	0	0	0	0	0	0	0	0	0
98	2	45	1	1	4	5	1	1	1	1	0	0	1	0	0	1	0	0	0	0
99	1	43	2	1	3	2	1	1	1	1	0	0	0	0	0	0	0	0	0	0
99	2	43	2	1	3	2	1	1	1	1	0	0	0	0	0	0	0	0	0	0
100	1	40	1	1	1	2	2	1	1	1	0	0	0	0	0	0	1	0	0	0
100	2	40	1	1	1	2	2	1	1	1	0	1	0	0	0	0	0	0	0	0
101	1	35	1	1	4	3	2	1	1	1	0	0	0	0	0	0	0	0	0	0
101	2	35	1	1	4	3	2	1	1	1	0	0	0	0	0	0	0	0	0	0
102	1	36	1	1	3	3	2	1	1	1	0	0	1	0	0	0	0	0	0	0
102	2	36	1	1	3	3	2	1	1	1	0	0	0	0	0	0	0	0	0	0
103	1	35	1	1	3	3	1	1	1	1	0	0	1	0	0	1	0	0	0	0
103	2	35	1	1	3	3	1	1	1	1	0	0	1	0	0	1	0	0	0	0
104	1	42	2	1	2	2	2	1	1	1	0	0	1	0	1	1	1	1	1	1
104	2	42	2	1	2	2	2	1	1	1	0	0	1	1	1	1	1	1	1	1
105	1	33	1	1	3	3	2	1	1	1	0	0	0	0	0	0	0	0	0	0
105	2	33	1	1	3	3	2	1	1	1	0	0	1	0	0	1	0	1	0	0
106	1	46	1	1	4	4	1	1	1	1	0	0	1	0	0	1	0	0	0	0
106	2	46	1	1	4	4	1	1	1	1	0	0	1	0	0	0	0	0	0	0
107	1	41	2	1	5	4	1	1	0	1	0	0	1	0	0	0	0	0	0	0
107	2	41	2	1	5	4	1	1	0	1	1	0	0	0	0	0	0	0	0	0
108	1	40	2	1	4	3	1	1	1	1	0	0	0	0	0	0	0	0	0	0
108	2	40	2	1	4	3	1	1	1	1	0	0	0	0	0	0	0	0	0	0
109	1	46	2	1	1	3	1	1	1	1	0	0	1	0	0	1	0	0	0	1
109	2	46	2	1	1	3	1	1	1	1	0	0	0	0	0	0	0	0	0	0
110	1	45	2	1	4	3	1	1	1	1	0	1	1	0	0	0	0	0	1	0
110	2	45	2	1	4	3	1	1	1	1	0	0	0	1	0	0	1	1	1	1
111	1	40	1	1	3	3	1	1	1	1	0	0	1	0	1	1	1	0	1	1
111	2	40	1	1	3	3	1	1	1	1	0	0	1	0	1	1	1	0	0	1
112	1	32	2	2	3	2	1	1	1	1	0	0	0	0	1	0	1	1	0	0
112	2	32	2	2	3	2	1	1	1	1	1	0	1	0	1	0	1	1	0	0
113	1	29	1	1	3	4	1	1	1	1	0	1	0	1	0	1	0	1	0	1
113	2	29	1	1	3	4	1	1	1	1	0	0	0	0	0	1	1	0	0	0
114	1	29	2	1	3	1	1	1	1	1	0	0	0	0	0	0	1	0	0	0
114	2	29	2	1	3	1	1	1	1	1	0	0	0	0	0	0	1	0	0	0
115	1	31	1	1	4	3	2	1	1	1	0	0	1	0	0	0	0	0	0	0
115	2	31	1	1	4	3	2	1	1	1	0	0	1	0	0	0	1	0	1	1
116	1	27	1	2	6	1	2	1	1	1	0	0	0	0	1	0	1	0	0	0
116	2	27	1	2	6	1	2	1	1	1	0	1	0	0	0	0	0	0	0	0
117	1	31	2	1	2	3	1	1	1	1	0	0	1	0	0	1	1	0	1	1
117	2	31	2	1	2	3	1	1	1	1	1	1	1	0	0	0	0	1	1	1
118	1	28	1	1	4	3	1	1	1	1	0	0	0	0	0	0	0	0	1	0
118	2	28	1	1	4	3	1	1	1	1	0	1	0	0	0	0	0	0	0	0
119	1	31	2	1	4	3	1	1	0	1	0	0	1	0	0	0	1	0	0	0
119	2	31	2	1	4	3	1	1	0	1	0	0	1	0	0	0	1	0	0	0
120	1	29	2	1	3	2	1	1	0	1	0	0	0	1	0	1	0	0	0	0
120	2	29	2	1	3	2	1	1	0	1	0	0	1	0	0	0	0	0	0	0
121	1	26	2	1	3	3	1	1	1	1	0	0	0	0	0	0	1	0	0	0
121	2	26	2	1	3	3	1	1	1	1	0	0	0	0	0	0	1	0	0	0
122	1	36	2	1	3	2	1	1	1	1	0	0	0	0	0	0	1	0	0	1
122	2	36	2	1	3	2	1	1	1	1	0	1	0	0	0	0	0	0	0	0
123	1	30	2	1	4	3	1	1	0	1	0	0	0	0	0	0	0	0	0	1
123	2	30	2	1	4	3	1	1	0	1	0	0	0	0	0	0	0	0	0	0
124	1	39	2	1	2	3	1	1	1	1	0	0	1	0	0	1	1	0	0	0
124	2	39	2	1	2	3	1	1	1	1	0	0	1	0	1	0	1	0	0	0
125	1	39	1	1	3	3	1	1	1	1	0	1	1	0	0	1	1	0	0	0
125	2	39	1	1	3	3	1	1	1	1	0	0	1	0	0	0	1	0	0	0
126	1	27	2	1	2	1	2	1	1	1	1	0	0	0	0	1	1	0	1	0
126	2	27	2	1	2	1	2	1	1	1	1	0	1	0	1	1	1	0	1	1
127	1	25	1	1	4	2	1	1	1	1	0	0	0	0	1	1	1	0	0	1
127	2	25	1	1	4	2	1	1	1	1	0	0	0	0	1	1	1	0	0	0
128	1	25	1	1	2	3	2	1	0	1	0	0	1	0	0	1	1	0	0	1
128	2	25	1	1	2	3	2	1	0	1	0	0	0	0	0	1	0	0	0	1
129	1	27	1	1	3	3	1	1	0	1	0	0	1	0	0	0	0	0	0	0
129	2	27	1	1	3	3	1	1	0	1	0	0	1	0	0	0	0	1	1	1
130	1	35	1	1	4	6	1	1	1	1	0	0	0	0	0	0	1	0	0	0
130	2	35	1	1	4	6	1	1	1	1	0	0	0	0	0	0	1	0	0	0
131	1	26	1	1	4	3	2	1	1	1	0	0	0	0	0	0	0	0	0	0
131	2	26	1	1	4	3	2	1	1	1	0	0	0	0	0	0	0	0	0	0
132	1	25	2	1	5	4	1	1	0	1	0	0	0	0	0	0	0	0	0	0
132	2	25	2	1	5	4	1	1	0	1	0	0	0	0	0	0	0	0	0	0
133	1	38	2	2	1	1	2	1	1	1	0	0	0	0	0	0	1	0	0	0
133	2	38	2	2	1	1	2	1	1	1	0	1	0	0	0	0	0	0	0	0
134	1	29	2	1	1	2	1	1	1	1	1	1	1	0	0	1	1	1	1	1
134	2	29	2	1	1	2	1	1	1	1	1	1	1	1	1	1	1	1	1	1
135	1	38	1	1	3	3	1	1	1	1	0	0	0	0	0	0	0	0	0	1
135	2	38	1	1	3	3	1	1	1	1	0	0	0	0	0	0	1	0	0	1
136	1	41	1	1	4	3	1	1	1	1	0	0	0	0	0	0	0	0	0	0
136	2	41	1	1	4	3	1	1	1	1	0	0	0	0	0	0	0	0	0	0
137	1	42	1	1	5	5	1	1	1	1	0	0	0	0	0	0	0	0	0	0
137	2	42	1	1	5	5	1	1	1	1	0	1	0	0	0	0	0	0	0	0
138	1	41	1	1	3	4	2	1	1	1	0	0	0	0	0	0	0	0	0	0
138	2	41	1	1	3	4	2	1	1	1	0	0	0	0	0	0	0	0	0	0
139	1	35	1	1	5	7	2	1	0	1	0	0	0	0	0	0	0	0	0	0
139	2	35	1	1	5	7	2	1	0	1	0	0	0	0	0	0	0	0	0	0
140	1	35	1	1	4	2	1	1	0	1	0	0	0	0	0	0	1	0	1	1
140	2	35	1	1	4	2	1	1	0	1	0	0	0	0	0	1	0	0	0	1
141	1	31	1	1	3	3	1	1	0	1	0	0	1	0	0	0	0	1	1	0
141	2	31	1	1	3	3	1	1	0	1	0	0	1	0	0	0	0	0	1	1
142	1	51	2	1	5	4	1	1	1	1	0	0	0	0	0	0	0	0	0	0
142	2	51	2	1	5	4	1	1	1	1	1	0	0	0	0	0	0	0	0	0
143	1	44	2	1	5	2	1	1	1	1	0	0	0	0	0	0	1	0	0	1
143	2	44	2	1	5	2	1	1	1	1	0	0	0	0	0	0	1	0	0	0
144	1	41	2	1	4	4	1	1	1	1	0	0	1	0	0	0	1	0	0	0
144	2	41	2	1	4	4	1	1	1	1	0	0	1	0	1	0	0	0	0	0
145	1	30	2	1	4	3	2	1	1	1	0	0	0	0	0	0	0	0	0	0
145	2	30	2	1	4	3	2	1	1	1	0	1	0	0	0	0	0	0	1	0
146	1	37	1	1	3	3	2	1	1	1	0	0	0	0	0	0	0	0	0	0
146	2	37	1	1	3	3	2	1	1	1	0	0	0	0	0	0	0	0	0	0
147	1	33	1	1	3	3	1	1	1	1	0	0	0	0	0	0	1	0	0	0
147	2	33	1	1	3	3	1	1	1	1	0	0	0	0	0	0	0	0	0	0
148	1	32	1	1	3	4	1	1	0	1	0	0	0	0	0	0	0	0	0	0
148	2	32	1	1	3	4	1	1	0	1	0	0	1	0	0	0	0	0	0	0
149	1	35	2	2	3	3	1	1	1	1	0	0	0	0	0	0	0	0	0	1
149	2	35	2	2	3	3	1	1	1	1	0	0	0	0	0	1	0	0	0	0
150	1	31	1	1	1	3	1	1	1	1	0	0	1	1	0	0	0	0	0	0
150	2	31	1	1	1	3	1	1	1	1	0	0	1	0	1	1	1	1	0	0
151	1	30	1	1	2	3	1	1	0	4	0	0	0	0	0	0	0	0	0	0
151	2	30	1	1	2	3	1	1	0	4	0	0	0	0	0	0	1	0	0	0
152	1	33	1	1	3	2	1	1	1	4	0	0	0	0	0	0	0	0	0	1
152	2	33	1	1	3	2	1	1	1	4	0	0	0	0	0	0	0	0	0	1
153	1	28	2	2	4	2	1	1	1	4	0	0	0	0	0	0	0	0	0	0
153	2	28	2	2	4	2	1	1	1	4	0	0	0	0	0	0	0	0	0	1
154	1	38	2	1	2	2	1	1	1	4	0	0	0	0	0	1	0	0	1	0
154	2	38	2	1	2	2	1	1	1	4	0	1	0	0	0	1	0	1	1	1
155	1	31	2	2	3	2	1	1	1	4	0	0	0	0	0	1	0	0	1	0
155	2	31	2	2	3	2	1	1	1	4	1	0	0	0	0	0	0	0	1	0
156	1	28	2	1	4	3	1	1	1	4	0	0	0	0	0	0	0	0	0	0
156	2	28	2	1	4	3	1	1	1	4	1	0	1	0	0	0	0	0	0	0
157	1	35	2	1	3	2	1	1	1	4	1	1	1	0	1	1	0	1	0	0
157	2	35	2	1	3	2	1	1	1	4	1	1	1	0	1	1	0	1	0	0
158	1	31	2	1	4	5	2	1	0	1	0	0	0	0	0	0	0	0	1	1
158	2	31	2	1	4	5	2	1	0	1	0	0	0	0	0	0	0	0	1	1
159	1	29	1	1	4	6	1	1	1	1	0	0	0	0	0	0	0	0	0	0
159	2	29	1	1	4	6	1	1	1	1	0	0	0	0	0	1	0	0	0	0
160	1	30	1	1	2	3	1	1	0	1	0	0	0	0	0	0	0	0	1	1
160	2	30	1	1	2	3	1	1	0	1	0	0	0	0	0	0	0	0	0	0
161	1	31	2	1	3	2	1	1	0	1	0	0	0	0	0	0	0	0	1	0
161	2	31	2	1	3	2	1	1	0	1	0	0	1	0	0	1	1	0	0	0
162	1	44	2	1	4	1	1	1	0	1	0	0	1	0	0	0	0	0	1	0
162	2	44	2	1	4	1	1	1	0	1	1	0	1	0	0	0	0	0	0	0
163	1	34	2	1	2	2	1	1	1	1	0	0	0	0	0	0	0	0	0	0
163	2	34	2	1	2	2	1	1	1	1	0	0	0	0	0	0	0	0	1	1
164	1	31	1	1	3	3	1	1	1	1	0	0	0	0	0	0	0	0	1	1
164	2	31	1	1	3	3	1	1	1	1	0	0	0	0	0	0	1	0	1	1
165	1	31	2	1	3	3	1	1	0	1	1	1	0	0	0	0	0	0	1	0
165	2	31	2	1	3	3	1	1	0	1	0	0	0	0	0	0	0	0	1	0
166	1	29	1	1	5	4	1	1	0	1	0	0	0	0	1	0	0	0	0	0
166	2	29	1	1	5	4	1	1	0	1	0	0	0	0	0	0	0	0	0	0
167	1	31	1	1	5	6	1	1	0	1	0	0	0	0	0	0	0	0	0	0
167	2	31	1	1	5	6	1	1	0	1	0	0	1	0	0	0	0	0	0	0
168	1	29	2	1	1	2	2	1	1	1	0	0	0	0	0	0	0	0	0	0
168	2	29	2	1	1	2	2	1	1	1	0	0	0	0	0	0	0	0	0	0
169	1	31	2	1	4	5	2	1	0	1	0	0	1	0	0	1	1	0	1	1
169	2	31	2	1	4	5	2	1	0	1	0	0	0	0	0	1	1	0	1	0
170	1	30	2	1	1	2	1	1	1	1	0	0	0	0	0	0	0	0	0	0
170	2	30	2	1	1	2	1	1	1	1	1	0	0	0	0	0	1	0	0	0
171	1	29	1	1	3	2	1	1	1	1	0	1	1	0	0	0	0	0	0	0
171	2	29	1	1	3	2	1	1	1	1	0	0	1	0	0	0	0	1	1	0
172	1	34	1	1	1	3	1	1	0	1	0	0	0	0	0	1	0	0	0	0
172	2	34	1	1	1	3	1	1	0	1	0	0	0	0	0	0	0	0	0	0
173	1	30	1	1	2	3	1	1	0	1	1	0	0	0	0	1	0	0	0	0
173	2	30	1	1	2	3	1	1	0	1	0	1	0	0	0	0	0	0	0	0
174	1	32	2	1	3	3	1	1	0	1	0	0	0	0	0	0	0	0	1	1
174	2	32	2	1	3	3	1	1	0	1	0	0	1	1	0	0	0	0	0	1
175	1	44	1	1	1	2	1	1	1	1	0	0	0	0	0	0	0	0	0	0
175	2	44	1	1	1	2	1	1	1	1	0	0	0	0	0	0	0	0	0	0
176	1	26	1	1	2	2	1	1	1	1	0	0	0	1	0	1	0	0	0	0
176	2	26	1	1	2	2	1	1	1	1	0	1	1	1	0	0	0	0	1	0
177	1	30	2	1	4	2	1	1	1	1	0	0	0	0	0	1	0	1	1	0
177	2	30	2	1	4	2	1	1	1	1	1	0	0	0	1	1	0	1	1	1
178	1	31	1	1	3	3	1	1	1	1	0	0	0	0	0	0	0	0	0	0
178	2	31	1	1	3	3	1	1	1	1	0	0	0	0	0	0	0	0	0	0
179	1	32	1	1	4	6	1	1	1	1	0	0	0	0	0	0	1	0	0	0
179	2	32	1	1	4	6	1	1	1	1	0	0	1	0	0	0	1	0	0	0
180	1	35	1	1	2	1	1	1	1	1	0	0	0	0	0	0	0	0	0	0
180	2	35	1	1	2	1	1	1	1	1	0	0	0	0	0	0	0	0	0	0
181	1	32	1	1	1	2	1	1	1	1	1	1	1	0	1	1	0	1	1	0
181	2	32	1	1	1	2	1	1	1	1	1	1	1	0	1	1	1	1	1	1
182	1	32	2	1	2	3	2	1	1	1	0	0	1	0	0	1	0	0	0	1
182	2	32	2	1	2	3	2	1	1	1	0	0	1	0	0	1	0	0	1	1
183	1	44	2	1	3	3	1	1	0	1	0	0	1	1	0	0	0	1	1	1
183	2	44	2	1	3	3	1	1	0	1	0	0	0	1	0	0	0	0	1	1
184	1	31	2	1	4	2	1	1	1	1	0	0	0	0	0	1	1	0	0	0
184	2	31	2	1	4	2	1	1	1	1	1	0	0	0	0	1	1	0	0	0
185	1	41	2	1	2	1	1	1	1	1	0	0	1	1	1	0	1	1	1	1
185	2	41	2	1	2	1	1	1	1	1	0	0	1	0	0	0	1	0	0	0
186	1	37	2	1	4	3	1	1	1	1	0	1	0	0	0	0	1	0	0	1
186	2	37	2	1	4	3	1	1	1	1	0	0	1	0	1	0	1	0	0	0
187	1	29	1	1	5	2	1	1	1	1	0	0	1	0	0	0	1	0	1	1
187	2	29	1	1	5	2	1	1	1	1	0	1	0	0	0	1	1	0	0	0
188	1	36	2	1	4	4	1	1	1	1	0	0	1	0	1	1	1	0	1	0
188	2	36	2	1	4	4	1	1	1	1	0	1	1	1	1	1	1	1	0	1
189	1	26	2	1	2	1	1	1	1	1	0	0	0	0	0	0	0	0	0	0
189	2	26	2	1	2	1	1	1	1	1	0	0	0	0	0	1	0	0	0	0
190	1	25	2	1	3	3	1	1	0	1	1	0	0	0	0	1	0	0	0	0
190	2	25	2	1	3	3	1	1	0	1	0	1	0	0	0	0	0	0	0	0
191	1	26	2	2	3	2	1	1	1	1	0	1	1	1	0	1	0	1	1	1
191	2	26	2	2	3	2	1	1	1	1	1	1	1	1	1	1	1	1	1	1
192	1	24	1	1	3	2	2	1	0	1	0	0	0	0	0	0	0	0	0	0
192	2	24	1	1	3	2	2	1	0	1	0	0	0	0	0	0	0	0	0	0
193	1	26	1	2	3	2	2	1	1	1	0	0	0	0	0	1	0	0	0	0
193	2	26	1	2	3	2	2	1	1	1	0	0	0	0	1	0	1	0	1	0
194	1	32	1	1	2	2	1	1	1	4	0	0	0	0	0	1	0	0	0	0
194	2	32	1	1	2	2	1	1	1	4	0	0	0	0	0	0	0	0	0	0
195	1	35	1	1	3	7	1	1	1	4	0	0	0	0	0	0	0	0	0	0
195	2	35	1	1	3	7	1	1	1	4	1	0	0	0	0	0	0	0	0	0
196	1	33	1	1	3	2	1	1	0	4	0	0	1	0	0	0	1	0	0	0
196	2	33	1	1	3	2	1	1	0	4	0	0	0	0	0	0	1	1	0	0
197	1	33	2	1	4	3	1	1	1	4	0	0	0	1	0	0	0	0	0	0
197	2	33	2	1	4	3	1	1	1	4	0	0	1	0	1	1	0	1	0	0
198	1	45	2	1	6	2	1	1	1	4	0	1	1	1	1	1	1	1	1	1
198	2	45	2	1	6	2	1	1	1	4	0	1	0	0	0	0	0	0	0	0
199	1	33	1	1	5	6	1	1	1	4	1	0	1	0	1	1	0	0	0	0
199	2	33	1	1	5	6	1	1	1	4	0	0	1	0	0	1	0	0	0	0
200	1	38	1	6	4	3	1	1	0	1	0	0	1	1	0	1	0	1	0	0
200	2	38	1	6	4	3	1	1	0	1	0	1	1	1	1	1	1	1	0	0
201	1	29	1	2	2	2	1	1	1	4	1	1	1	1	0	0	0	0	0	0
201	2	29	1	2	2	2	1	1	1	4	0	0	0	0	0	0	0	0	0	0
202	1	42	1	1	3	3	1	1	1	1	0	0	0	0	0	0	0	0	0	0
202	2	42	1	1	3	3	1	1	1	1	0	0	0	0	1	0	0	0	0	0
203	1	40	2	1	4	3	2	1	1	1	0	0	0	1	0	1	0	0	1	1
203	2	40	2	1	4	3	2	1	1	1	0	0	0	0	0	1	0	0	1	1
204	1	35	1	1	2	2	2	1	1	1	0	0	0	0	1	0	1	0	0	0
204	2	35	1	1	2	2	2	1	1	1	0	0	1	0	1	0	1	0	0	0
205	1	35	1	1	2	3	1	1	1	1	0	0	1	0	0	0	1	0	0	0
205	2	35	1	1	2	3	1	1	1	1	0	0	0	0	0	0	0	0	0	0
206	1	35	2	1	3	2	2	1	1	1	0	0	0	0	0	0	1	0	0	1
206	2	35	2	1	3	2	2	1	1	1	1	0	0	1	1	1	1	1	1	1
207	1	50	2	1	2	3	1	1	1	1	0	0	1	0	0	0	0	0	0	0
207	2	50	2	1	2	3	1	1	1	1	0	0	1	0	0	0	1	0	0	0
208	1	51	2	1	3	1	1	1	1	1	1	0	0	0	0	1	1	0	0	1
208	2	51	2	1	3	1	1	1	1	1	0	0	1	0	1	1	0	1	0	0
209	1	42	2	1	4	3	1	1	1	1	0	0	1	0	1	1	0	1	1	0
209	2	42	2	1	4	3	1	1	1	1	1	0	1	1	1	0	1	0	0	1
210	1	57	2	1	3	3	1	1	1	1	0	0	1	0	0	1	0	0	0	0
210	2	57	2	1	3	3	1	1	1	1	0	0	1	0	1	1	0	0	1	1
211	1	43	1	1	4	4	1	1	1	1	1	0	1	0	0	1	0	0	1	0
211	2	43	1	1	4	4	1	1	1	1	1	1	1	0	0	1	1	1	1	0
212	1	40	2	1	4	3	1	1	1	1	0	0	0	0	1	0	0	0	1	0
212	2	40	2	1	4	3	1	1	1	1	0	0	0	0	1	0	0	0	0	0
213	1	46	2	1	4	3	1	1	1	1	0	0	0	0	0	0	0	0	0	0
213	2	46	2	1	4	3	1	1	1	1	0	0	0	0	1	0	0	0	0	0
214	1	43	1	1	2	3	1	1	1	1	0	0	0	0	0	0	0	0	0	0
214	2	43	1	1	2	3	1	1	1	1	0	0	0	0	1	1	0	0	0	0
215	1	38	2	1	2	2	2	1	1	1	0	1	1	0	0	0	1	1	1	1
215	2	38	2	1	2	2	2	1	1	1	0	0	1	1	0	0	1	1	1	1
216	1	37	1	1	2	3	1	1	1	1	1	0	0	0	0	0	0	0	1	1
216	2	37	1	1	2	3	1	1	1	1	0	0	1	0	0	0	0	0	0	0
217	1	37	2	1	2	1	2	1	1	1	1	1	1	0	1	1	1	1	0	0
217	2	37	2	1	2	1	2	1	1	1	0	1	0	0	1	1	1	0	0	0
218	1	36	2	1	2	2	1	1	1	1	0	0	0	1	0	0	0	0	0	0
218	2	36	2	1	2	2	1	1	1	1	0	0	0	1	0	0	0	0	0	0
219	1	38	2	1	4	2	2	1	1	1	0	0	0	1	0	0	0	0	1	1
219	2	38	2	1	4	2	2	1	1	1	0	0	1	1	0	0	0	1	1	1
220	1	38	1	1	2	2	1	1	1	1	0	0	0	0	0	0	0	1	1	0
220	2	38	1	1	2	2	1	1	1	1	0	0	0	0	0	0	1	0	0	1
221	1	36	2	1	1	3	1	1	1	1	0	0	0	0	0	0	0	0	1	0
221	2	36	2	1	1	3	1	1	1	1	1	0	0	0	0	0	0	0	0	0
222	1	37	1	1	3	2	1	1	1	1	0	1	1	1	1	1	0	1	1	1
222	2	37	1	1	3	2	1	1	1	1	0	1	1	1	1	1	1	1	1	1
223	1	39	1	1	3	4	1	1	1	1	0	0	0	0	0	0	0	0	0	0
223	2	39	1	1	3	4	1	1	1	1	0	0	0	0	0	1	1	0	0	1
224	1	39	2	1	3	3	1	1	1	1	0	0	0	0	0	0	0	0	0	0
224	2	39	2	1	3	3	1	1	1	1	0	0	0	0	0	0	0	0	0	0
225	1	39	2	1	1	2	1	1	1	1	1	1	1	1	0	1	1	1	1	1
225	2	39	2	1	1	2	1	1	1	1	0	1	1	1	1	1	1	1	1	1
226	1	36	1	1	4	3	1	1	1	1	0	0	0	0	0	0	0	0	0	0
226	2	36	1	1	4	3	1	1	1	1	1	0	1	0	0	0	1	0	0	0
227	1	46	1	1	3	2	1	1	1	1	0	0	1	0	0	0	0	0	0	0
227	2	46	1	1	3	2	1	1	1	1	0	0	1	0	0	0	0	0	0	0
228	1	39	1	1	3	2	2	1	1	1	0	0	0	1	0	0	1	0	1	1
228	2	39	1	1	3	2	2	1	1	1	0	0	0	0	0	0	1	0	0	1
229	1	52	1	1	5	7	1	1	1	1	0	0	0	0	0	1	0	0	0	0
229	2	52	1	1	5	7	1	1	1	1	0	0	0	0	0	0	0	0	0	0
230	1	40	2	1	2	2	2	1	1	1	0	0	0	0	1	1	1	0	0	0
230	2	40	2	1	2	2	2	1	1	1	0	0	0	0	1	1	1	0	0	0
231	1	41	1	1	3	4	1	1	1	1	0	0	0	0	0	0	0	0	0	0
231	2	41	1	1	3	4	1	1	1	1	0	0	0	0	0	1	0	0	0	0
232	1	45	1	1	5	5	1	1	1	1	0	0	0	0	0	0	0	0	0	0
232	2	45	1	1	5	5	1	1	1	1	0	1	0	0	0	0	1	0	0	0
233	1	37	2	1	2	2	2	1	1	1	0	1	1	1	0	1	1	0	1	1
233	2	37	2	1	2	2	2	1	1	1	0	1	0	0	0	0	0	0	0	0
234	1	37	1	1	3	4	1	1	1	1	0	0	0	0	0	0	0	0	0	0
234	2	37	1	1	3	4	1	1	1	1	0	0	0	0	0	0	0	0	0	0
235	1	40	2	1	4	2	1	1	1	1	0	0	0	0	0	0	0	0	0	0
235	2	40	2	1	4	2	1	1	1	1	0	0	0	0	0	0	0	0	0	0
236	1	37	1	1	4	5	1	1	1	1	0	0	0	1	0	0	0	0	1	1
236	2	37	1	1	4	5	1	1	1	1	0	0	0	0	0	0	0	0	0	0
237	1	38	2	1	2	1	2	1	1	1	0	0	0	0	0	0	0	0	0	0
237	2	38	2	1	2	1	2	1	1	1	0	1	0	0	0	0	0	0	0	0
238	1	49	2	1	3	4	1	1	1	1	0	0	0	0	0	0	1	1	0	1
238	2	49	2	1	3	4	1	1	1	1	0	0	0	0	0	0	1	0	1	1
239	1	38	1	1	2	2	2	1	1	1	1	1	1	1	1	1	1	1	1	1
239	2	38	1	1	2	2	2	1	1	1	0	0	1	1	0	1	0	1	1	1
240	1	48	1	1	1	3	1	1	1	1	0	0	0	1	0	0	0	0	1	1
240	2	48	1	1	1	3	1	1	1	1	1	0	1	0	0	1	1	0	1	1
241	1	41	1	1	4	4	1	1	1	1	0	0	0	0	0	0	0	0	0	0
241	2	41	1	1	4	4	1	1	1	1	0	0	0	0	0	0	1	0	0	0
242	1	33	2	1	4	3	1	1	1	1	1	0	1	0	0	1	1	1	1	0
242	2	33	2	1	4	3	1	1	1	1	1	0	1	1	0	0	1	0	1	0
243	1	43	2	1	4	1	1	1	1	1	0	0	0	0	0	0	0	0	0	0
243	2	43	2	1	4	1	1	1	1	1	0	0	0	0	0	0	0	0	0	0
244	1	40	2	1	4	3	2	1	1	1	0	0	0	0	0	0	0	0	0	0
244	2	40	2	1	4	3	2	1	1	1	0	0	0	0	0	0	0	0	0	0
245	1	33	2	1	2	2	1	1	1	1	0	0	0	0	0	0	1	0	0	0
245	2	33	2	1	2	2	1	1	1	1	0	0	0	0	0	0	1	0	0	0
246	1	37	1	1	2	3	1	1	1	1	0	0	0	0	0	0	1	0	1	1
246	2	37	1	1	2	3	1	1	1	1	0	0	0	0	0	0	0	0	0	0
247	1	36	2	1	4	2	1	1	1	1	0	0	0	0	0	0	0	0	0	1
247	2	36	2	1	4	2	1	1	1	1	0	0	1	0	1	1	1	0	0	1
248	1	47	2	1	5	4	1	1	1	1	0	0	1	0	0	0	0	0	1	1
248	2	47	2	1	5	4	1	1	1	1	0	0	1	0	0	0	0	0	1	1
249	1	36	1	1	3	4	1	1	1	1	0	0	0	0	0	0	0	0	1	0
249	2	36	1	1	3	4	1	1	1	1	0	0	0	0	0	0	0	0	0	0
250	1	48	1	1	4	3	1	1	1	1	0	0	1	0	1	1	1	1	0	0
250	2	48	1	1	4	3	1	1	1	1	0	0	1	0	0	0	0	0	0	0
251	1	38	1	1	2	3	2	1	1	1	0	0	0	1	0	1	0	0	1	1
251	2	38	1	1	2	3	2	1	1	1	0	0	0	0	0	1	0	0	1	0
252	1	43	2	1	4	2	1	1	1	1	0	0	1	1	0	1	0	0	1	1
252	2	43	2	1	4	2	1	1	1	1	0	0	1	1	1	0	0	1	1	1
253	1	37	1	1	4	4	1	1	1	1	0	0	1	0	0	0	0	0	0	1
253	2	37	1	1	4	4	1	1	1	1	0	0	0	0	0	0	0	0	0	0
254	1	32	1	1	3	2	1	1	1	1	0	0	0	0	0	0	0	0	0	0
254	2	32	1	1	3	2	1	1	1	1	0	0	0	0	0	0	0	0	0	0
255	1	42	1	1	3	3	1	1	1	1	0	0	1	0	0	0	0	1	1	1
255	2	42	1	1	3	3	1	1	1	1	0	1	1	1	0	0	0	1	1	1
256	1	38	2	1	2	2	2	1	1	1	1	1	1	0	1	1	1	1	1	0
256	2	38	2	1	2	2	2	1	1	1	1	0	1	0	1	1	1	0	0	0
257	1	32	1	1	3	2	1	1	1	1	0	0	0	0	0	0	0	0	0	0
257	2	32	1	1	3	2	1	1	1	1	0	0	0	0	0	0	0	0	0	0
258	1	31	2	1	5	5	1	1	1	1	0	0	1	0	0	0	1	1	1	0
258	2	31	2	1	5	5	1	1	1	1	0	0	1	1	0	1	1	1	1	1
259	1	45	1	1	2	4	1	1	1	1	1	1	1	1	0	1	1	1	1	1
259	2	45	1	1	2	4	1	1	1	1	1	1	1	0	0	1	1	1	1	1
260	1	46	1	1	3	4	1	1	1	1	0	0	1	0	0	1	1	1	0	0
260	2	46	1	1	3	4	1	1	1	1	0	0	1	0	1	1	1	0	1	1
261	1	32	1	1	4	4	1	1	1	1	0	0	0	0	0	0	1	0	0	0
261	2	32	1	1	4	4	1	1	1	1	0	0	0	0	0	0	1	0	0	0
262	1	35	2	1	1	3	1	1	1	1	0	0	0	0	0	1	1	1	1	1
262	2	35	2	1	1	3	1	1	1	1	0	0	0	1	1	1	1	1	0	0
263	1	46	1	1	3	3	1	1	1	1	0	0	0	0	0	1	0	0	0	1
263	2	46	1	1	3	3	1	1	1	1	0	0	0	0	0	0	0	0	0	1
264	1	33	2	1	5	3	1	1	1	1	0	0	0	0	0	0	1	0	0	0
264	2	33	2	1	5	3	1	1	1	1	0	0	0	0	1	1	1	0	0	1
265	1	48	1	1	4	7	1	1	1	1	0	0	1	0	0	0	1	0	1	0
265	2	48	1	1	4	7	1	1	1	1	0	0	1	0	1	0	1	0	0	0
266	1	36	2	1	4	1	1	1	1	1	0	0	1	0	1	1	1	0	0	0
266	2	36	2	1	4	1	1	1	1	1	0	0	1	1	1	0	1	0	1	1
267	1	36	1	1	4	2	1	1	1	1	0	0	1	1	0	0	1	0	0	1
267	2	36	1	1	4	2	1	1	1	1	0	0	0	0	0	0	1	0	1	1
268	1	34	1	1	2	4	1	1	1	1	0	0	0	0	0	0	0	0	0	0
268	2	34	1	1	2	4	1	1	1	1	0	0	1	0	0	0	1	0	0	0
269	1	42	2	1	3	2	1	1	1	1	0	0	0	0	0	0	0	0	1	1
269	2	42	2	1	3	2	1	1	1	1	0	0	1	0	0	0	0	0	1	1
270	1	35	1	1	4	3	2	1	1	1	0	0	0	0	0	1	0	0	1	0
270	2	35	1	1	4	3	2	1	1	1	0	0	0	0	0	1	0	0	0	0
271	1	35	2	1	3	2	1	1	1	1	0	0	1	0	0	0	0	1	1	1
271	2	35	2	1	3	2	1	1	1	1	0	0	1	0	0	0	0	1	1	1
272	1	32	2	1	3	2	1	1	1	1	0	0	0	0	0	0	1	0	0	0
272	2	32	2	1	3	2	1	1	1	1	0	0	0	0	0	0	1	1	1	0
273	1	36	1	1	3	5	1	1	1	1	0	1	1	0	0	1	1	1	0	1
273	2	36	1	1	3	5	1	1	1	1	1	0	1	0	0	0	1	0	0	1
274	1	35	1	1	1	2	1	1	1	1	0	0	0	0	0	0	0	0	0	0
274	2	35	1	1	1	2	1	1	1	1	0	1	0	1	0	0	0	0	1	1
275	1	39	2	1	3	3	2	1	1	1	1	0	0	0	0	1	0	1	0	0
275	2	39	2	1	3	3	2	1	1	1	1	0	0	0	1	1	0	0	0	0
276	1	36	2	1	4	1	1	1	1	1	0	1	1	1	0	1	0	1	1	1
276	2	36	2	1	4	1	1	1	1	1	0	1	0	0	1	1	1	0	0	0
277	1	42	1	1	3	3	1	1	1	1	0	0	1	1	0	1	0	1	1	1
277	2	42	1	1	3	3	1	1	1	1	0	0	1	1	0	1	0	0	1	1
278	1	38	2	1	2	2	1	1	1	1	0	1	1	0	1	1	1	0	1	0
278	2	38	2	1	2	2	1	1	1	1	0	0	1	0	0	1	1	1	1	1
279	1	55	1	1	1	4	1	1	1	1	1	0	0	0	0	1	0	0	0	0
279	2	55	1	1	1	4	1	1	1	1	0	1	0	0	0	1	0	1	1	0
280	1	28	2	1	3	3	1	1	0	1	0	0	0	1	0	1	0	0	0	0
280	2	28	2	1	3	3	1	1	0	1	1	0	0	0	0	0	0	0	0	0
281	1	28	1	1	1	2	2	1	1	1	0	1	1	0	1	1	1	1	1	1
281	2	28	1	1	1	2	2	1	1	1	1	1	1	1	1	1	1	1	1	1
282	1	40	1	1	5	4	1	1	1	1	0	0	0	0	0	0	0	0	0	0
282	2	40	1	1	5	4	1	1	1	1	0	0	0	0	0	0	0	0	0	0
283	1	27	1	1	2	2	2	1	1	1	0	0	0	0	0	0	1	0	1	1
283	2	27	1	1	2	2	2	1	1	1	0	0	1	0	0	0	1	1	0	0
284	1	37	1	1	3	4	1	1	1	1	0	0	1	0	0	1	0	1	1	1
284	2	37	1	1	3	4	1	1	1	1	1	1	1	0	1	0	1	0	1	0
285	1	23	1	1	3	2	2	1	1	1	0	0	0	0	0	0	1	0	1	1
285	2	23	1	1	3	2	2	1	1	1	0	0	0	1	0	0	1	0	0	1
286	1	21	1	1	3	1	2	1	1	1	1	0	0	0	0	0	0	0	0	0
286	2	21	1	1	3	1	2	1	1	1	1	0	0	1	1	0	1	0	0	0
287	1	27	2	2	1	2	2	1	1	1	1	0	0	0	0	1	0	1	1	1
287	2	27	2	2	1	2	2	1	1	1	0	1	1	0	0	0	0	0	0	0
288	1	22	1	1	2	3	2	1	1	1	0	0	0	0	0	0	1	0	0	0
288	2	22	1	1	2	3	2	1	1	1	0	0	0	0	0	0	0	0	1	0
289	1	25	1	1	4	4	2	1	1	1	0	0	1	0	0	0	1	0	0	1
289	2	25	1	1	4	4	2	1	1	1	0	0	1	0	0	0	1	0	0	0
290	1	30	2	2	4	1	2	1	1	1	0	0	0	0	0	1	0	0	1	1
290	2	30	2	2	4	1	2	1	1	1	0	0	0	0	0	1	0	0	1	1
291	1	30	2	1	3	3	1	1	0	1	0	0	0	0	0	0	0	0	0	1
291	2	30	2	1	3	3	1	1	0	1	0	0	0	0	0	0	0	0	0	0
292	1	28	1	2	2	2	2	1	1	1	0	0	0	0	0	0	0	0	0	0
292	2	28	1	2	2	2	2	1	1	1	0	1	0	0	0	0	0	0	0	0
293	1	28	2	1	5	3	2	1	0	1	0	0	1	0	0	0	0	0	0	0
293	2	28	2	1	5	3	2	1	0	1	0	0	1	0	0	1	0	0	0	0
294	1	27	1	1	2	1	1	1	0	1	0	0	1	1	1	1	0	1	1	1
294	2	27	1	1	2	1	1	1	0	1	0	1	1	1	0	0	0	1	1	1
295	1	26	1	1	2	2	2	1	1	1	0	0	0	0	0	0	0	0	0	0
295	2	26	1	1	2	2	2	1	1	1	0	0	0	0	0	0	0	0	0	0
296	1	25	2	1	2	1	1	1	0	1	0	0	1	0	0	0	0	1	0	0
296	2	25	2	1	2	1	1	1	0	1	0	0	0	0	0	0	1	0	0	0
297	1	30	1	1	3	5	1	1	0	1	0	0	0	0	0	0	0	0	0	0
297	2	30	1	1	3	5	1	1	0	1	0	0	0	0	0	0	0	0	0	0
298	1	36	1	2	1	2	2	1	1	1	0	0	1	0	0	0	0	0	1	1
298	2	36	1	2	1	2	2	1	1	1	0	0	1	1	0	0	0	1	1	1
299	1	27	2	1	4	3	1	1	1	1	0	0	0	0	0	0	0	0	0	1
299	2	27	2	1	4	3	1	1	1	1	0	0	0	0	0	0	0	0	1	1
300	1	37	1	1	2	3	1	1	1	1	0	0	0	0	0	0	0	0	0	0
300	2	37	1	1	2	3	1	1	1	1	0	1	1	0	0	1	0	0	0	0
301	1	25	2	1	3	2	2	1	1	1	0	0	0	0	0	1	1	0	1	1
301	2	25	2	1	3	2	2	1	1	1	1	0	0	0	0	0	0	0	1	1
302	1	29	1	1	5	4	1	1	0	1	0	0	0	0	0	1	0	0	1	0
302	2	29	1	1	5	4	1	1	0	1	0	0	1	0	1	0	0	0	1	0
303	1	24	2	1	3	2	2	1	1	1	0	0	0	0	0	0	1	0	1	0
303	2	24	2	1	3	2	2	1	1	1	0	0	0	0	0	0	1	0	0	0
304	1	39	1	1	5	2	1	1	1	1	0	0	0	0	0	0	0	0	0	0
304	2	39	1	1	5	2	1	1	1	1	0	1	1	1	0	1	0	0	0	0
305	1	26	2	1	4	3	2	1	1	1	0	0	1	0	0	1	0	1	0	0
305	2	26	2	1	4	3	2	1	1	1	0	0	1	1	0	0	0	0	1	1
306	1	27	1	1	4	1	1	1	1	1	0	0	0	1	0	1	0	0	0	0
306	2	27	1	1	4	1	1	1	1	1	1	0	0	0	0	0	1	0	0	0
307	1	37	1	1	3	5	1	1	0	1	0	0	0	0	0	0	0	0	0	0
307	2	37	1	1	3	5	1	1	0	1	1	0	0	0	0	0	0	0	0	0
308	1	40	2	2	4	4	1	1	1	1	0	0	0	0	0	1	0	0	0	0
308	2	40	2	2	4	4	1	1	1	1	1	0	0	1	0	1	0	0	0	0
309	1	34	2	1	1	1	1	1	1	1	0	0	1	0	0	1	0	0	0	0
309	2	34	2	1	1	1	1	1	1	1	0	0	1	0	1	1	1	0	1	0
310	1	30	1	1	3	4	2	1	1	1	0	0	0	0	0	0	1	1	1	1
310	2	30	1	1	3	4	2	1	1	1	0	0	0	0	0	0	0	1	0	0
311	1	33	2	1	1	2	1	1	1	1	0	0	1	0	0	1	1	0	1	1
311	2	33	2	1	1	2	1	1	1	1	0	0	0	0	1	1	0	0	1	1
312	1	31	2	1	4	4	1	1	0	1	1	0	0	0	0	1	0	0	1	1
312	2	31	2	1	4	4	1	1	0	1	0	0	1	0	0	1	0	0	0	0
313	1	33	1	1	4	2	1	1	1	1	0	0	0	0	0	0	0	0	0	1
313	2	33	1	1	4	2	1	1	1	1	0	0	1	0	0	0	0	0	0	1
314	1	30	2	1	4	3	1	1	0	1	1	0	0	0	1	1	0	0	1	0
314	2	30	2	1	4	3	1	1	0	1	0	0	0	0	0	1	1	0	1	0
315	1	30	2	1	3	2	2	1	1	1	0	1	0	0	0	0	1	0	0	0
315	2	30	2	1	3	2	2	1	1	1	0	0	0	0	1	0	1	0	1	1
316	1	29	2	1	2	2	1	1	1	1	0	0	1	0	1	1	1	0	0	0
316	2	29	2	1	2	2	1	1	1	1	0	0	0	0	0	0	1	0	0	0
317	1	24	2	2	2	2	2	1	1	1	0	0	0	0	0	0	1	0	1	1
317	2	24	2	2	2	2	2	1	1	1	0	0	0	0	0	0	1	0	1	1
318	1	29	2	1	3	3	2	1	1	1	0	0	1	1	0	0	0	0	1	1
318	2	29	2	1	3	3	2	1	1	1	0	0	0	0	0	0	0	0	1	1
319	1	30	1	1	1	4	1	1	0	1	1	1	0	0	0	0	0	0	1	1
319	2	30	1	1	1	4	1	1	0	1	1	0	1	0	0	1	1	0	0	0
320	1	30	2	1	3	2	1	1	1	1	0	0	0	0	0	0	1	0	0	0
320	2	30	2	1	3	2	1	1	1	1	0	0	0	0	0	0	0	0	0	0
321	1	31	2	1	4	4	1	1	1	1	0	0	0	0	0	0	0	0	0	0
321	2	31	2	1	4	4	1	1	1	1	0	0	1	0	0	0	0	0	0	0
322	1	40	2	1	3	1	1	1	1	4	0	0	1	1	1	1	1	1	0	1
322	2	40	2	1	3	1	1	1	1	4	0	0	1	1	0	1	1	1	0	0
323	1	29	1	1	3	3	1	1	0	4	0	0	0	0	0	0	0	0	0	0
323	2	29	1	1	3	3	1	1	0	4	0	0	0	0	0	0	0	0	0	0
324	1	26	1	1	3	3	1	1	1	4	0	0	0	0	0	0	0	0	0	0
324	2	26	1	1	3	3	1	1	1	4	0	0	0	0	0	0	0	0	0	0
325	1	32	1	1	5	4	1	1	1	4	0	0	0	0	0	0	0	0	0	0
325	2	32	1	1	5	4	1	1	1	4	0	0	0	0	0	0	0	0	0	0
326	1	42	1	1	5	3	1	1	1	1	0	0	0	0	1	1	0	1	1	0
326	2	42	1	1	5	3	1	1	1	1	0	0	1	0	0	1	0	0	0	0
327	1	31	1	2	4	3	1	1	1	1	0	0	1	0	0	1	0	0	0	1
327	2	31	1	2	4	3	1	1	1	1	0	0	0	0	0	0	0	0	0	0
328	1	31	2	1	3	2	1	1	0	1	0	0	1	0	0	0	0	0	0	0
328	2	31	2	1	3	2	1	1	0	1	0	0	1	0	1	0	1	0	0	0
329	1	36	2	1	4	4	1	1	1	1	0	0	0	0	0	0	0	0	0	0
329	2	36	2	1	4	4	1	1	1	1	0	1	0	0	0	1	0	0	0	0
330	1	36	1	1	2	2	1	1	1	1	1	0	1	0	0	0	0	1	0	0
330	2	36	1	1	2	2	1	1	1	1	1	0	1	0	0	0	1	1	0	0
331	1	41	2	1	4	2	1	1	1	1	0	0	0	1	0	0	1	0	1	1
331	2	41	2	1	4	2	1	1	1	1	0	0	0	0	0	0	0	0	1	1
332	1	26	1	1	2	3	1	1	0	1	0	1	0	1	0	1	0	1	1	1
332	2	26	1	1	2	3	1	1	0	1	0	0	1	0	0	0	1	0	0	1
333	1	38	2	1	3	3	1	1	1	1	0	0	0	0	0	0	0	0	0	0
333	2	38	2	1	3	3	1	1	1	1	0	0	1	0	0	0	0	1	0	0
334	1	24	2	1	4	3	2	1	1	1	0	0	0	0	0	0	0	0	0	1
334	2	24	2	1	4	3	2	1	1	1	0	0	0	1	0	0	1	0	1	1
335	1	29	2	1	5	3	2	1	1	1	0	0	1	1	0	1	1	0	0	1
335	2	29	2	1	5	3	2	1	1	1	0	0	1	0	0	1	1	0	0	1
336	1	27	1	1	4	5	1	1	1	1	0	0	0	0	0	0	1	0	1	0
336	2	27	1	1	4	5	1	1	1	1	0	1	0	0	0	0	0	0	0	0
337	1	27	2	1	3	2	1	1	0	1	0	0	1	1	1	1	1	1	1	1
337	2	27	2	1	3	2	1	1	0	1	0	0	0	0	0	0	0	0	1	1
338	1	25	2	1	2	2	1	1	1	1	1	0	1	1	0	1	1	1	1	1
338	2	25	2	1	2	2	1	1	1	1	0	0	1	1	0	1	1	1	1	1
339	1	25	2	1	2	2	2	1	1	1	0	0	0	0	0	0	1	0	0	0
339	2	25	2	1	2	2	2	1	1	1	0	0	0	0	0	0	1	0	0	0
340	1	25	1	1	4	2	1	1	0	1	0	0	0	0	0	0	0	0	0	1
340	2	25	1	1	4	2	1	1	0	1	0	0	0	0	0	0	0	0	1	1
341	1	31	2	1	3	2	1	1	1	1	0	0	0	0	0	0	0	0	0	0
341	2	31	2	1	3	2	1	1	1	1	0	0	1	0	0	1	1	0	0	0
342	1	28	2	1	6	2	2	1	1	1	0	1	0	0	0	0	1	0	0	0
342	2	28	2	1	6	2	2	1	1	1	0	0	0	0	0	0	1	0	0	0
343	1	39	1	1	2	3	1	1	0	1	1	0	1	0	1	1	1	0	1	1
343	2	39	1	1	2	3	1	1	0	1	0	0	1	0	0	1	1	0	0	1
344	1	30	2	1	4	3	2	1	1	1	0	0	1	0	1	1	1	0	1	0
344	2	30	2	1	4	3	2	1	1	1	0	0	0	0	0	0	1	0	1	0
345	1	29	2	1	4	3	1	1	0	1	0	0	1	0	0	0	0	0	0	0
345	2	29	2	1	4	3	1	1	0	1	0	0	0	0	0	0	0	0	0	0
346	1	36	2	1	4	4	1	1	1	1	0	0	1	0	0	1	0	0	0	0
346	2	36	2	1	4	4	1	1	1	1	1	0	1	0	0	1	0	0	0	0
347	1	25	2	4	4	4	2	1	1	1	0	0	0	0	0	0	0	0	0	0
347	2	25	2	4	4	4	2	1	1	1	0	0	0	0	0	0	0	0	0	0
348	1	33	2	1	2	1	1	1	0	1	0	0	0	0	1	1	0	0	1	0
348	2	33	2	1	2	1	1	1	0	1	0	0	0	0	0	1	0	0	1	0
349	1	31	2	1	5	2	1	1	1	1	0	0	0	0	0	0	0	0	1	1
349	2	31	2	1	5	2	1	1	1	1	0	0	0	0	0	0	0	0	0	0
350	1	29	1	1	4	3	1	1	1	1	0	0	0	0	0	0	0	0	0	0
350	2	29	1	1	4	3	1	1	1	1	0	0	0	0	0	0	0	0	0	0
351	1	31	1	1	5	6	1	1	1	1	0	0	0	0	0	0	1	0	0	0
351	2	31	1	1	5	6	1	1	1	1	0	0	0	0	0	0	1	0	1	0
352	1	29	2	1	3	2	1	1	0	1	0	0	1	0	1	1	0	1	1	1
352	2	29	2	1	3	2	1	1	0	1	0	0	1	0	1	1	1	0	1	0
353	1	28	2	1	1	1	1	1	0	1	0	0	1	1	1	1	1	1	1	1
353	2	28	2	1	1	1	1	1	0	1	0	1	0	0	0	1	0	0	0	0
354	1	37	2	1	4	4	1	1	1	1	1	0	0	1	0	1	1	1	1	1
354	2	37	2	1	4	4	1	1	1	1	1	0	1	0	1	1	1	1	1	1
355	1	27	2	1	3	3	1	1	0	1	0	0	1	0	0	0	0	1	1	1
355	2	27	2	1	3	3	1	1	0	1	0	0	1	1	0	0	1	1	0	1
356	1	37	1	1	2	4	2	1	1	1	0	0	0	0	0	0	0	0	0	0
356	2	37	1	1	2	4	2	1	1	1	0	0	0	0	0	0	0	0	0	0
357	1	27	2	1	5	4	2	1	0	1	0	0	1	0	0	1	0	0	0	0
357	2	27	2	1	5	4	2	1	0	1	0	0	1	0	0	0	0	0	0	0
358	1	30	1	1	5	3	1	1	1	1	0	0	0	0	0	0	0	0	0	0
358	2	30	1	1	5	3	1	1	1	1	0	0	0	0	0	0	0	0	1	0
359	1	37	2	1	3	5	1	1	0	1	0	0	1	1	0	1	0	1	0	0
359	2	37	2	1	3	5	1	1	0	1	0	0	1	0	0	1	0	0	0	0
360	1	36	1	2	2	2	1	1	0	1	0	0	0	0	0	0	0	0	0	0
360	2	36	1	2	2	2	1	1	0	1	0	0	0	0	0	0	0	0	0	0
361	1	32	2	1	5	2	1	1	1	1	0	0	1	1	1	1	1	1	1	0
361	2	32	2	1	5	2	1	1	1	1	0	0	1	1	1	1	1	1	1	1
362	1	31	1	1	2	3	1	1	1	1	0	0	0	0	0	0	0	0	0	0
362	2	31	1	1	2	3	1	1	1	1	0	0	0	0	0	0	0	0	0	0
363	1	58	1	1	3	5	1	1	1	2	1	0	1	0	0	0	0	0	1	0
363	2	58	1	1	3	5	1	1	1	2	1	0	1	0	1	1	0	1	1	0
364	1	38	1	1	3	2	1	1	1	2	0	0	0	0	0	0	0	0	0	1
364	2	38	1	1	3	2	1	1	1	2	0	0	0	0	0	0	1	1	1	1
365	1	48	1	1	5	3	1	1	1	4	0	0	0	0	0	0	0	0	0	0
365	2	48	1	1	5	3	1	1	1	4	0	0	1	0	0	0	0	0	1	0
366	1	34	1	1	2	3	1	1	1	4	0	0	1	0	0	1	0	0	0	0
366	2	34	1	1	2	3	1	1	1	4	0	0	1	0	0	0	0	0	0	0
367	1	29	2	1	1	2	1	1	0	1	0	1	0	1	0	0	0	1	1	1
367	2	29	2	1	1	2	1	1	0	1	1	1	0	1	0	1	1	1	1	1
368	1	47	2	1	3	2	1	0	1	2	1	0	0	0	0	1	0	0	1	0
368	2	47	2	1	3	2	1	0	1	2	1	0	0	0	0	0	0	0	0	0
369	1	38	1	1	3	3	1	1	1	2	1	0	1	1	0	1	1	1	0	1
369	2	38	1	1	3	3	1	1	1	2	1	1	1	0	0	1	1	1	1	1
370	1	34	2	1	4	2	1	1	1	4	0	0	1	0	0	0	0	0	1	1
370	2	34	2	1	4	2	1	1	1	4	0	0	1	0	0	0	0	0	0	0
371	1	23	2	1	3	2	1	1	1	4	0	0	0	0	0	0	1	0	1	1
371	2	23	2	1	3	2	1	1	1	4	0	0	1	0	0	0	0	1	1	1
372	1	34	1	2	2	4	1	1	0	4	0	0	0	0	0	0	0	0	1	0
372	2	34	1	2	2	4	1	1	0	4	0	0	0	0	0	0	0	0	0	0
373	1	32	2	1	2	2	2	1	1	2	0	0	0	0	1	0	1	0	1	0
373	2	32	2	1	2	2	2	1	1	2	1	0	0	0	1	0	1	1	1	1
374	1	33	2	1	1	2	1	1	0	4	1	0	1	1	1	0	0	0	1	1
374	2	33	2	1	1	2	1	1	0	4	0	0	1	1	1	1	1	0	1	0
375	1	42	1	1	3	4	1	1	0	4	0	0	1	0	0	0	0	0	0	0
375	2	42	1	1	3	4	1	1	0	4	0	0	1	0	0	1	0	0	0	0
376	1	31	2	1	4	3	1	1	1	4	0	0	1	0	0	1	0	0	0	0
376	2	31	2	1	4	3	1	1	1	4	0	0	0	0	0	0	0	0	0	0
377	1	30	1	1	2	2	1	1	1	4	1	0	1	0	0	1	1	1	1	1
377	2	30	1	1	2	2	1	1	1	4	1	0	1	0	0	1	1	0	1	1
378	1	33	1	1	3	6	1	1	1	4	0	0	1	0	0	1	0	0	1	0
378	2	33	1	1	3	6	1	1	1	4	0	0	1	0	0	1	0	0	1	0
379	1	31	2	1	4	4	1	1	1	4	0	0	1	0	0	1	0	0	0	0
379	2	31	2	1	4	4	1	1	1	4	0	0	1	0	0	1	0	0	1	0
380	1	41	1	2	4	7	1	1	0	4	0	1	0	0	0	0	0	0	1	0
380	2	41	1	2	4	7	1	1	0	4	0	0	1	0	0	1	0	0	0	0
381	1	28	1	1	3	4	2	1	1	4	0	0	0	0	0	1	1	0	1	0
381	2	28	1	1	3	4	2	1	1	4	0	1	0	0	0	1	1	0	1	1
382	1	41	1	1	3	2	1	1	0	4	0	0	0	0	0	0	0	0	1	0
382	2	41	1	1	3	2	1	1	0	4	0	0	0	0	0	0	0	0	0	0
383	1	36	1	1	3	5	1	1	0	4	0	0	1	0	0	0	0	0	0	0
383	2	36	1	1	3	5	1	1	0	4	0	0	1	0	0	0	1	0	0	0
384	1	33	1	1	3	2	1	1	1	4	1	1	1	1	1	1	1	1	1	1
384	2	33	1	1	3	2	1	1	1	4	1	1	1	1	1	1	1	1	1	1
385	1	42	1	1	3	3	1	1	0	4	1	1	1	1	0	1	1	1	1	1
385	2	42	1	1	3	3	1	1	0	4	0	0	1	1	0	0	1	0	0	1
386	1	34	2	1	5	1	1	1	1	4	0	0	0	0	0	1	0	0	1	0
386	2	34	2	1	5	1	1	1	1	4	0	0	0	1	0	0	0	0	0	1
387	1	34	2	1	4	6	1	1	1	4	0	0	1	0	0	0	0	0	0	0
387	2	34	2	1	4	6	1	1	1	4	0	0	1	0	0	0	0	0	0	0
388	1	41	2	1	2	2	1	1	0	4	0	0	0	0	0	0	0	0	0	0
388	2	41	2	1	2	2	1	1	0	4	0	0	1	0	0	0	0	0	0	0
389	1	48	2	1	3	1	1	1	0	4	0	0	0	0	0	1	0	0	0	0
389	2	48	2	1	3	1	1	1	0	4	0	0	0	0	1	0	0	0	0	0
390	1	37	2	1	4	2	1	1	1	2	0	0	0	0	0	0	0	0	1	0
390	2	37	2	1	4	2	1	1	1	2	0	0	0	0	0	0	0	0	1	0
391	1	50	1	1	5	4	1	1	1	2	1	1	1	0	0	1	0	1	0	0
391	2	50	1	1	5	4	1	1	1	2	1	0	1	0	1	1	0	1	0	0
392	1	45	2	1	3	3	1	1	1	2	0	0	0	0	0	0	0	0	0	0
392	2	45	2	1	3	3	1	1	1	2	0	0	0	0	0	0	0	0	0	0
393	1	43	2	2	4	4	1	1	0	4	0	0	0	0	0	1	0	0	0	0
393	2	43	2	2	4	4	1	1	0	4	0	0	0	0	0	1	0	0	0	0
394	1	33	1	1	2	2	1	1	0	4	1	0	1	0	0	1	1	0	0	0
394	2	33	1	1	2	2	1	1	0	4	1	1	0	0	0	0	1	0	0	0
395	1	47	1	1	1	3	1	1	1	4	0	0	0	0	0	0	0	0	0	0
395	2	47	1	1	1	3	1	1	1	4	0	0	0	0	0	1	0	0	0	0
396	1	38	1	1	1	2	2	0	1	2	1	1	1	1	1	1	0	1	1	1
396	2	38	1	1	1	2	2	0	1	2	1	1	1	1	1	1	1	1	1	1
397	1	33	2	1	4	1	1	1	0	4	1	0	1	1	0	0	0	1	1	0
397	2	33	2	1	4	1	1	1	0	4	1	0	1	0	0	0	0	0	0	0
398	1	37	1	1	5	4	1	1	1	2	0	0	0	0	0	0	0	0	0	0
398	2	37	1	1	5	4	1	1	1	2	0	0	0	0	0	0	0	0	0	0
399	1	41	1	1	4	6	2	0	1	2	0	0	0	0	0	0	0	0	0	0
399	2	41	1	1	4	6	2	0	1	2	0	0	1	0	0	0	0	0	0	0
400	1	41	2	1	4	4	1	0	0	4	0	0	1	0	0	0	0	0	0	0
400	2	41	2	1	4	4	1	0	0	4	0	0	1	0	0	0	0	0	1	0
401	1	45	1	1	2	2	1	1	1	4	0	0	0	0	0	0	0	0	0	0
401	2	45	1	1	2	2	1	1	1	4	0	0	1	0	1	1	0	1	0	0
402	1	34	2	2	3	4	1	1	1	4	0	0	0	0	0	0	0	0	0	0
402	2	34	2	2	3	4	1	1	1	4	0	0	0	0	0	0	0	0	0	0
403	1	45	1	1	4	4	1	1	1	2	0	0	1	0	1	1	0	1	1	0
403	2	45	1	1	4	4	1	1	1	2	0	0	1	0	0	1	0	1	0	0
404	1	35	1	1	3	5	1	1	0	2	0	0	1	0	0	0	0	0	0	0
404	2	35	1	1	3	5	1	1	0	2	0	0	0	0	0	0	0	0	0	0
405	1	40	1	1	1	2	1	1	1	2	1	1	1	1	0	1	0	1	1	1
405	2	40	1	1	1	2	1	1	1	2	1	1	1	0	1	1	0	0	1	0
406	1	45	1	1	2	1	1	1	1	2	1	0	1	0	1	1	1	1	1	1
406	2	45	1	1	2	1	1	1	1	2	1	1	1	1	1	1	1	1	1	1
407	1	42	2	1	3	3	1	1	1	2	0	0	1	1	1	1	0	0	0	0
407	2	42	2	1	3	3	1	1	1	2	0	0	1	0	1	1	0	0	1	0
408	1	41	1	1	3	3	1	0	1	2	0	0	1	0	0	1	0	0	0	0
408	2	41	1	1	3	3	1	0	1	2	0	0	1	0	0	0	0	0	1	0
409	1	41	1	1	3	7	1	1	1	4	1	1	1	1	0	1	0	1	1	1
409	2	41	1	1	3	7	1	1	1	4	1	0	1	0	0	0	0	0	1	0
410	1	42	1	1	3	4	1	1	0	4	0	0	1	0	0	0	0	0	0	0
410	2	42	1	1	3	4	1	1	0	4	0	0	0	0	0	0	0	0	0	0
411	1	28	2	1	1	2	2	1	1	3	0	0	1	0	1	1	1	1	1	0
411	2	28	2	1	1	2	2	1	1	3	0	0	0	0	1	1	1	1	1	0
412	1	36	1	1	5	4	1	0	0	4	0	0	0	0	0	1	0	0	0	0
412	2	36	1	1	5	4	1	0	0	4	1	0	0	1	0	1	0	0	1	0
413	1	29	2	1	2	2	2	1	1	3	0	0	0	0	1	0	1	0	0	0
413	2	29	2	1	2	2	2	1	1	3	0	0	0	0	1	0	1	0	0	0
414	1	39	1	1	4	6	2	1	1	2	0	0	0	0	0	0	0	0	0	0
414	2	39	1	1	4	6	2	1	1	2	0	0	0	0	0	0	0	0	0	0
415	1	36	1	1	3	2	2	1	1	4	0	1	0	0	0	0	0	0	0	0
415	2	36	1	1	3	2	2	1	1	4	0	0	1	0	0	0	0	0	0	0
416	1	39	1	1	5	7	1	1	1	2	0	0	0	0	0	0	0	0	0	0
416	2	39	1	1	5	7	1	1	1	2	0	0	0	0	0	0	0	0	0	0
417	1	31	2	1	3	2	1	0	0	4	0	0	1	1	0	1	0	1	1	1
417	2	31	2	1	3	2	1	0	0	4	0	0	0	1	0	1	0	0	1	0
418	1	47	1	1	2	2	1	1	1	2	1	1	1	0	1	0	1	1	1	1
418	2	47	1	1	2	2	1	1	1	2	1	0	1	0	1	0	1	1	0	0
419	1	39	1	1	4	7	1	1	1	2	1	0	0	1	0	1	1	0	1	1
419	2	39	1	1	4	7	1	1	1	2	1	1	1	1	0	1	1	1	1	0
420	1	41	2	1	4	4	1	1	1	2	0	0	1	0	0	0	0	0	0	0
420	2	41	2	1	4	4	1	1	1	2	0	0	1	0	0	0	0	0	1	1
421	1	30	1	1	3	2	2	1	0	4	0	0	0	0	0	0	0	0	0	0
421	2	30	1	1	3	2	2	1	0	4	0	0	0	0	0	0	0	0	0	0
422	1	28	1	1	2	2	2	0	0	4	1	1	1	1	1	1	1	1	0	0
422	2	28	1	1	2	2	2	0	0	4	1	1	1	0	1	1	1	0	1	0
423	1	31	1	1	4	3	1	1	1	4	0	0	0	0	0	1	0	0	1	1
423	2	31	1	1	4	3	1	1	1	4	0	0	0	0	0	1	0	1	1	1
424	1	43	1	2	1	3	2	1	1	2	0	0	0	0	0	0	0	0	0	0
424	2	43	1	2	1	3	2	1	1	2	0	0	0	0	0	0	0	0	0	0
425	1	37	1	1	2	4	1	1	0	2	0	0	1	0	0	0	0	0	0	0
425	2	37	1	1	2	4	1	1	0	2	1	0	1	0	0	0	0	0	0	0
426	1	31	1	1	4	3	2	1	0	4	0	0	0	0	0	0	0	0	0	0
426	2	31	1	1	4	3	2	1	0	4	0	0	0	0	0	0	0	0	0	0
427	1	50	1	1	2	3	1	1	1	4	0	0	0	0	0	1	0	0	0	0
427	2	50	1	1	2	3	1	1	1	4	0	0	0	0	0	1	0	1	0	0
428	1	35	2	2	1	2	1	0	0	4	0	0	0	0	0	1	1	1	0	0
428	2	35	2	2	1	2	1	0	0	4	1	0	0	0	0	0	0	0	0	0
429	1	46	1	1	2	4	1	1	1	2	0	0	0	0	0	0	0	0	0	0
429	2	46	1	1	2	4	1	1	1	2	0	0	0	0	0	0	0	0	0	0
430	1	35	2	1	3	2	2	1	1	2	1	1	1	1	0	0	1	1	1	1
430	2	35	2	1	3	2	2	1	1	2	0	1	0	0	0	0	0	1	0	1
431	1	28	1	1	4	3	2	1	0	4	0	0	0	1	0	0	0	1	0	0
431	2	28	1	1	4	3	2	1	0	4	0	0	0	1	0	0	0	0	1	0
432	1	43	2	1	2	2	1	1	1	2	0	0	1	0	0	0	0	0	0	0
432	2	43	2	1	2	2	1	1	1	2	0	0	0	0	0	0	1	0	0	0
433	1	25	2	1	2	3	1	1	0	4	0	0	0	0	0	1	1	0	1	0
433	2	25	2	1	2	3	1	1	0	4	0	0	0	0	0	1	0	1	1	0
434	1	32	2	1	3	4	1	1	0	2	0	0	0	0	0	0	0	0	0	0
434	2	32	2	1	3	4	1	1	0	2	0	0	0	0	0	0	1	0	0	0
435	1	36	1	1	3	7	1	1	1	2	0	0	0	0	0	0	0	0	0	0
435	2	36	1	1	3	7	1	1	1	2	0	0	0	0	0	0	0	0	0	0
436	1	45	2	1	3	3	1	1	1	4	1	1	1	1	0	1	0	0	1	1
436	2	45	2	1	3	3	1	1	1	4	1	0	1	1	0	1	0	1	1	1
437	1	37	1	1	4	5	1	1	1	2	0	0	0	0	0	0	0	0	0	0
437	2	37	1	1	4	5	1	1	1	2	0	0	0	0	0	0	0	0	0	0
438	1	36	1	1	3	1	2	1	0	2	0	0	1	1	0	1	1	1	1	1
438	2	36	1	1	3	1	2	1	0	2	1	1	0	0	1	1	1	0	0	0
439	1	31	1	1	3	3	1	1	0	4	0	0	1	0	0	0	0	0	1	1
439	2	31	1	1	3	3	1	1	0	4	0	0	0	0	0	0	0	0	0	0
440	1	32	1	1	4	4	1	1	1	2	0	0	0	0	0	0	1	0	0	0
440	2	32	1	1	4	4	1	1	1	2	0	1	0	0	0	0	0	0	0	0
441	1	39	1	2	3	3	1	1	1	2	0	0	0	0	0	0	0	0	0	0
441	2	39	1	2	3	3	1	1	1	2	0	0	0	0	0	0	0	0	0	0
442	1	29	2	1	4	2	2	1	1	4	1	1	1	0	0	1	0	1	0	0
442	2	29	2	1	4	2	2	1	1	4	1	1	1	1	0	1	0	1	0	0
443	1	47	2	1	4	5	1	1	1	2	1	0	1	1	0	1	0	0	0	0
443	2	47	2	1	4	5	1	1	1	2	1	1	1	0	0	1	1	0	0	0
444	1	31	2	1	2	2	1	1	1	4	0	0	0	0	0	0	0	0	0	0
444	2	31	2	1	2	2	1	1	1	4	0	0	1	0	0	0	0	0	0	0
445	1	42	1	1	3	3	1	1	1	4	0	0	0	0	0	0	0	0	0	0
445	2	42	1	1	3	3	1	1	1	4	0	0	1	0	0	0	0	0	0	0
446	1	41	2	1	4	3	1	1	0	4	1	1	1	1	0	0	0	1	1	0
446	2	41	2	1	4	3	1	1	0	4	1	1	1	1	0	1	1	1	1	1
447	1	40	2	1	3	2	1	1	1	2	0	0	1	0	1	1	0	1	1	1
447	2	40	2	1	3	2	1	1	1	2	0	0	1	0	1	1	1	0	0	0
448	1	46	1	1	2	3	1	1	1	2	0	1	1	0	1	0	0	1	1	0
448	2	46	1	1	2	3	1	1	1	2	0	1	1	1	1	1	1	1	1	1
449	1	40	2	1	4	7	1	1	1	2	0	0	0	0	0	0	0	0	0	0
449	2	40	2	1	4	7	1	1	1	2	0	0	0	0	0	0	0	0	0	0
450	1	30	1	1	3	4	1	1	0	2	0	0	0	0	0	0	1	0	0	0
450	2	30	1	1	3	4	1	1	0	2	0	0	0	0	0	0	1	0	0	0
451	1	32	1	2	3	1	1	1	0	4	0	0	1	0	0	1	0	1	1	0
451	2	32	1	2	3	1	1	1	0	4	0	0	0	1	0	1	0	1	0	0
452	1	42	1	1	4	3	1	1	1	2	0	0	1	0	0	0	0	0	0	0
452	2	42	1	1	4	3	1	1	1	2	0	0	1	0	0	0	1	0	0	0
453	1	39	2	1	5	6	1	1	1	2	0	0	0	0	0	0	0	0	0	0
453	2	39	2	1	5	6	1	1	1	2	0	1	0	0	0	0	0	0	0	0
454	1	26	2	1	4	3	2	1	0	4	0	0	0	0	0	0	0	0	1	0
454	2	26	2	1	4	3	2	1	0	4	0	0	0	0	0	0	0	0	1	0
455	1	34	1	1	3	4	1	1	0	4	0	0	0	0	0	0	0	0	0	0
455	2	34	1	1	3	4	1	1	0	4	0	0	0	0	0	0	0	0	0	1
456	1	46	2	1	3	3	1	1	1	2	0	0	0	0	0	0	0	0	1	0
456	2	46	2	1	3	3	1	1	1	2	1	1	1	1	1	1	0	1	1	1
457	1	44	2	1	2	2	1	1	0	4	0	0	0	0	0	0	0	0	0	0
457	2	44	2	1	2	2	1	1	0	4	0	0	0	0	0	0	0	0	0	0
458	1	27	2	1	4	5	2	1	0	4	0	0	0	0	0	0	0	0	0	0
458	2	27	2	1	4	5	2	1	0	4	0	0	0	0	0	0	0	0	0	0
459	1	45	2	1	4	3	1	1	1	2	1	1	1	0	0	1	1	0	1	1
459	2	45	2	1	4	3	1	1	1	2	1	1	1	0	0	1	1	1	1	1
460	1	33	1	1	3	3	1	1	0	4	0	0	0	0	0	0	0	0	0	0
460	2	33	1	1	3	3	1	1	0	4	0	0	0	0	0	0	0	0	0	0
461	1	41	1	1	3	6	1	1	1	4	0	0	0	0	0	0	0	0	0	0
461	2	41	1	1	3	6	1	1	1	4	0	0	0	0	0	0	0	0	0	1
462	1	42	1	2	2	2	1	1	0	4	1	0	0	0	0	0	0	0	0	0
462	2	42	1	2	2	2	1	1	0	4	1	1	0	0	0	0	1	0	0	0
463	1	46	1	1	3	3	1	1	1	3	0	0	1	0	0	0	0	0	0	0
463	2	46	1	1	3	3	1	1	1	3	0	0	1	0	0	0	0	0	0	0
464	1	49	2	2	4	3	1	1	1	2	0	0	1	1	0	0	0	0	1	1
464	2	49	2	2	4	3	1	1	1	2	0	0	0	0	0	0	0	1	0	0
465	1	41	2	1	2	1	1	0	1	2	0	0	1	0	0	0	1	0	0	0
465	2	41	2	1	2	1	1	0	1	2	0	0	0	0	0	0	0	0	0	0
466	1	44	2	1	4	6	1	1	0	4	0	0	0	0	0	0	0	0	0	0
466	2	44	2	1	4	6	1	1	0	4	0	0	0	0	0	0	0	0	1	0
467	1	44	2	1	3	4	1	1	0	1	0	0	1	0	0	1	0	0	1	1
467	2	44	2	1	3	4	1	1	0	1	0	0	1	0	0	0	0	0	0	0
468	1	34	2	1	5	4	1	1	0	4	0	0	0	0	0	0	0	0	0	0
468	2	34	2	1	5	4	1	1	0	4	0	0	0	0	0	0	0	0	0	0
469	1	40	1	1	5	7	1	0	1	2	0	0	0	0	0	0	0	0	0	0
469	2	40	1	1	5	7	1	0	1	2	0	0	1	0	0	0	0	0	0	0
470	1	44	1	1	2	3	1	1	1	2	0	0	1	0	1	1	0	1	1	1
470	2	44	1	1	2	3	1	1	1	2	0	1	1	0	1	1	0	1	1	1
471	1	49	2	1	4	4	1	1	1	2	1	0	0	1	0	1	0	0	0	0
471	2	49	2	1	4	4	1	1	1	2	1	0	0	0	0	0	0	0	0	0
472	1	31	2	1	3	3	1	1	0	4	0	0	0	0	0	0	0	0	1	0
472	2	31	2	1	3	3	1	1	0	4	0	0	0	0	0	0	0	0	0	0
473	1	38	1	1	4	4	1	1	1	2	0	0	1	0	1	1	1	1	0	0
473	2	38	1	1	4	4	1	1	1	2	1	0	1	0	1	1	0	1	0	1
474	1	46	1	1	2	4	1	1	1	4	0	0	1	0	0	0	0	0	1	0
474	2	46	1	1	2	4	1	1	1	4	0	1	0	0	0	0	0	0	0	0
475	1	42	2	1	4	2	1	1	0	1	0	0	0	0	0	0	0	0	1	0
475	2	42	2	1	4	2	1	1	0	1	0	0	0	0	0	0	0	0	0	0
476	1	43	2	1	2	2	1	1	0	1	0	0	1	0	0	1	0	0	0	0
476	2	43	2	1	2	2	1	1	0	1	0	0	0	0	0	1	0	0	0	0
477	1	42	1	1	3	5	1	1	0	1	0	0	0	0	0	0	0	0	0	0
477	2	42	1	1	3	5	1	1	0	1	0	0	0	0	0	0	0	0	0	0
478	1	51	2	2	3	1	1	1	0	4	0	1	1	0	1	1	1	1	1	1
478	2	51	2	2	3	1	1	1	0	4	0	1	1	0	1	1	0	1	1	1
479	1	45	1	1	3	2	1	1	1	2	0	0	1	0	1	0	0	1	0	0
479	2	45	1	1	3	2	1	1	1	2	0	0	1	0	1	0	0	1	0	0
480	1	37	2	1	4	4	1	1	1	2	1	1	1	1	1	1	1	1	1	0
480	2	37	2	1	4	4	1	1	1	2	1	1	1	0	1	1	0	1	1	0
481	1	54	2	1	2	1	1	1	1	2	1	1	1	0	0	1	0	0	0	0
481	2	54	2	1	2	1	1	1	1	2	1	1	1	0	0	0	0	0	0	0
482	1	38	1	1	5	5	1	1	1	4	0	0	0	0	1	1	0	0	0	0
482	2	38	1	1	5	5	1	1	1	4	0	0	1	0	0	1	0	0	0	0
483	1	38	2	2	5	3	1	1	0	1	0	0	0	0	0	0	0	0	0	0
483	2	38	2	2	5	3	1	1	0	1	0	0	0	0	0	0	0	0	0	0
484	1	43	2	1	2	4	1	1	1	4	0	0	1	0	0	1	0	0	0	0
484	2	43	2	1	2	4	1	1	1	4	0	1	0	0	0	1	0	0	0	0
485	1	37	1	1	2	3	1	1	0	4	0	0	1	1	0	1	0	0	0	0
485	2	37	1	1	2	3	1	1	0	4	0	0	0	0	0	1	0	0	0	0
486	1	39	1	1	4	5	1	1	0	1	0	0	0	0	0	1	0	1	0	1
486	2	39	1	1	4	5	1	1	0	1	0	0	1	0	0	0	1	1	1	1
487	1	48	2	1	4	3	1	1	1	2	0	0	0	0	0	0	0	0	0	0
487	2	48	2	1	4	3	1	1	1	2	0	0	0	0	0	0	0	0	0	0
488	1	30	2	2	3	2	1	1	1	4	0	0	1	0	1	1	1	1	1	0
488	2	30	2	2	3	2	1	1	1	4	1	0	1	0	0	1	1	1	1	1
489	1	32	2	1	5	4	1	1	0	4	0	0	0	0	0	1	0	0	0	0
489	2	32	2	1	5	4	1	1	0	4	0	0	0	0	0	0	0	0	1	1
490	1	37	1	1	4	3	1	1	0	4	0	0	0	0	0	1	0	0	1	1
490	2	37	1	1	4	3	1	1	0	4	0	0	1	0	0	0	1	0	0	0
491	1	43	2	1	4	4	2	1	1	2	0	0	1	1	0	1	0	0	0	1
491	2	43	2	1	4	4	2	1	1	2	0	0	1	1	0	1	0	0	0	1
492	1	52	2	1	4	3	1	1	1	4	1	0	1	0	0	1	0	1	1	1
492	2	52	2	1	4	3	1	1	1	4	1	0	1	1	1	1	1	1	1	1
493	1	36	1	1	1	3	1	1	1	2	0	0	1	0	1	1	1	1	0	0
493	2	36	1	1	1	3	1	1	1	2	1	0	1	0	0	1	0	1	0	0
494	1	42	1	2	3	2	1	1	1	4	1	1	1	0	1	1	0	1	1	0
494	2	42	1	2	3	2	1	1	1	4	1	1	1	0	1	1	1	1	1	0
495	1	45	1	2	1	2	1	1	0	4	1	1	0	0	0	1	0	0	0	0
495	2	45	1	2	1	2	1	1	0	4	1	0	0	0	0	1	0	0	0	0
496	1	26	2	1	1	2	1	1	0	4	0	0	0	0	0	1	0	0	0	0
496	2	26	2	1	1	2	1	1	0	4	1	0	0	0	0	1	0	1	1	1
497	1	39	1	1	4	3	1	1	1	2	0	1	1	1	0	0	1	1	1	1
497	2	39	1	1	4	3	1	1	1	2	0	1	0	0	0	0	0	0	1	1
498	1	41	1	1	2	3	1	1	1	2	0	0	0	0	0	0	0	0	0	0
498	2	41	1	1	2	3	1	1	1	2	1	0	1	0	0	1	1	1	1	0
499	1	34	1	1	4	4	1	1	1	2	1	0	0	0	0	0	0	0	0	0
499	2	34	1	1	4	4	1	1	1	2	1	0	0	0	0	0	0	0	0	0
500	1	29	1	1	4	1	1	0	0	4	0	0	0	0	0	0	0	0	1	0
500	2	29	1	1	4	1	1	0	0	4	0	0	0	0	0	0	0	0	0	0
501	1	26	2	1	3	2	1	1	0	4	0	0	0	0	0	0	0	0	1	0
501	2	26	2	1	3	2	1	1	0	4	0	0	0	1	0	0	0	0	0	0
502	1	41	1	1	6	2	2	1	0	4	0	0	0	0	0	0	1	0	0	0
502	2	41	1	1	6	2	2	1	0	4	0	0	0	0	0	0	1	0	0	0
503	1	35	1	1	2	2	1	1	0	4	0	0	0	0	0	0	0	0	0	0
503	2	35	1	1	2	2	1	1	0	4	0	0	0	0	0	0	0	0	0	1
504	1	32	2	2	2	2	2	0	1	3	0	0	1	0	1	1	0	1	1	1
504	2	32	2	2	2	2	2	0	1	3	0	0	1	0	1	0	0	0	0	1
505	1	43	1	1	3	3	1	1	0	2	0	0	0	0	0	0	0	0	0	0
505	2	43	1	1	3	3	1	1	0	2	0	0	0	0	0	0	0	0	0	0
506	1	37	2	2	4	5	2	1	0	4	0	0	0	0	0	0	0	0	0	0
506	2	37	2	2	4	5	2	1	0	4	0	0	0	0	0	0	0	0	0	0
507	1	24	2	1	3	2	1	1	0	4	0	1	0	0	0	1	0	0	0	0
507	2	24	2	1	3	2	1	1	0	4	0	0	0	0	0	0	1	0	0	0
508	1	37	1	1	1	2	1	1	1	4	0	0	1	0	0	0	0	0	0	0
508	2	37	1	1	1	2	1	1	1	4	0	0	0	0	0	0	0	0	0	0
509	1	40	1	2	3	4	1	1	1	2	0	0	0	0	0	0	1	0	0	0
509	2	40	1	2	3	4	1	1	1	2	1	0	1	0	1	1	0	0	1	1
510	1	27	2	1	4	4	1	1	1	1	0	0	0	0	0	1	0	0	0	0
510	2	27	2	1	4	4	1	1	1	1	1	0	1	0	1	1	1	0	0	0
511	1	23	2	1	4	2	2	1	1	4	0	0	0	0	0	0	0	0	1	1
511	2	23	2	1	4	2	2	1	1	4	0	0	0	0	0	0	0	0	0	0
512	1	40	1	1	3	3	1	1	0	4	0	0	1	0	0	1	0	0	0	0
512	2	40	1	1	3	3	1	1	0	4	0	0	1	0	0	0	0	0	0	1
513	1	47	2	1	5	4	1	1	0	4	0	0	0	0	0	0	0	0	1	1
513	2	47	2	1	5	4	1	1	0	4	0	1	0	0	0	0	0	0	0	0
514	1	37	1	1	3	6	1	1	1	2	0	0	0	0	0	0	0	0	0	0
514	2	37	1	1	3	6	1	1	1	2	0	0	0	0	0	0	0	0	0	0
515	1	36	1	1	2	1	1	1	1	2	1	0	0	0	1	1	1	1	1	1
515	2	36	1	1	2	1	1	1	1	2	1	0	1	0	1	0	1	1	1	1
516	1	36	2	1	4	5	1	1	1	4	1	0	1	0	0	1	0	0	0	0
516	2	36	2	1	4	5	1	1	1	4	1	0	1	0	0	0	0	0	0	0
517	1	42	1	1	2	5	1	0	1	2	0	0	1	0	0	1	0	1	1	1
517	2	42	1	1	2	5	1	0	1	2	1	0	1	0	0	1	0	0	0	1
518	1	29	2	2	1	2	1	1	1	4	0	0	0	0	0	1	0	1	0	1
518	2	29	2	2	1	2	1	1	1	4	0	0	0	0	0	1	1	0	0	0
519	1	25	1	1	2	2	1	1	0	4	1	1	0	1	0	0	1	0	1	0
519	2	25	1	1	2	2	1	1	0	4	0	0	0	1	0	1	1	0	1	1
520	1	32	2	1	6	1	1	1	1	2	1	0	1	0	0	1	1	1	1	0
520	2	32	2	1	6	1	1	1	1	2	1	0	0	0	0	1	1	1	0	0
521	1	23	1	1	3	1	2	1	0	4	0	0	0	0	0	1	1	0	0	1
521	2	23	1	1	3	1	2	1	0	4	0	0	0	0	0	0	0	0	0	1
522	1	35	1	1	4	7	1	1	1	2	0	0	0	0	0	0	0	0	0	0
522	2	35	1	1	4	7	1	1	1	2	0	0	0	0	0	0	0	0	0	0
523	1	28	2	1	3	1	1	1	0	4	0	0	0	0	0	0	0	0	0	0
523	2	28	2	1	3	1	1	1	0	4	0	0	0	0	0	0	0	0	0	0
524	1	24	1	1	6	2	2	1	1	3	0	0	1	0	1	1	1	1	0	1
524	2	24	1	1	6	2	2	1	1	3	0	0	1	0	1	1	1	1	1	1
525	1	26	2	1	1	2	2	1	0	4	0	0	0	0	0	0	1	0	0	0
525	2	26	2	1	1	2	2	1	0	4	0	0	0	0	0	0	1	0	0	0
526	1	34	2	1	3	4	1	1	1	2	1	1	1	1	1	1	1	1	1	1
526	2	34	2	1	3	4	1	1	1	2	1	1	0	1	0	1	1	0	1	1
527	1	44	2	1	4	3	1	1	1	2	1	1	1	1	1	1	0	1	1	1
527	2	44	2	1	4	3	1	1	1	2	1	0	1	1	1	1	1	1	0	0
528	1	38	2	1	1	2	1	0	0	4	0	0	1	1	0	1	0	1	1	1
528	2	38	2	1	1	2	1	0	0	4	0	1	1	1	1	1	0	1	1	1
529	1	44	2	1	4	2	1	1	1	2	0	0	0	1	1	1	0	0	1	1
529	2	44	2	1	4	2	1	1	1	2	0	1	1	0	0	1	0	1	1	1
530	1	29	1	1	5	4	1	1	0	4	0	0	0	0	0	0	0	0	0	0
530	2	29	1	1	5	4	1	1	0	4	0	0	0	0	0	0	0	0	0	0
531	1	26	1	1	2	3	1	1	0	4	1	0	0	0	0	0	0	0	0	0
531	2	26	1	1	2	3	1	1	0	4	0	0	0	0	0	1	0	0	0	0
532	1	38	2	2	1	1	1	1	1	2	1	1	0	0	0	1	1	0	1	0
532	2	38	2	2	1	1	1	1	1	2	1	0	0	0	0	0	1	0	0	0
533	1	24	2	1	3	2	2	1	0	4	1	0	0	1	0	0	0	0	0	1
533	2	24	2	1	3	2	2	1	0	4	0	0	0	0	0	0	0	0	0	0
534	1	40	2	1	1	1	1	1	0	2	1	1	1	1	1	1	0	1	1	1
534	2	40	2	1	1	1	1	1	0	2	1	1	0	0	0	0	1	0	1	0
535	1	40	2	1	4	2	1	1	1	2	1	1	1	0	1	1	1	1	1	1
535	2	40	2	1	4	2	1	1	1	2	1	1	1	0	1	1	1	1	1	0
536	1	33	2	2	3	2	2	1	1	2	1	1	0	0	0	1	1	0	1	1
536	2	33	2	2	3	2	2	1	1	2	0	1	1	0	0	1	0	0	0	0
537	1	34	2	1	4	3	1	1	1	2	0	0	0	0	0	1	0	0	0	0
537	2	34	2	1	4	3	1	1	1	2	0	0	0	0	0	1	0	0	1	0
538	1	39	1	1	2	3	1	1	0	2	0	0	0	0	0	0	0	0	0	0
538	2	39	1	1	2	3	1	1	0	2	0	0	0	0	0	0	0	0	1	0
539	1	45	1	1	5	4	1	1	1	2	0	0	0	0	0	0	0	0	0	0
539	2	45	1	1	5	4	1	1	1	2	0	0	0	0	0	1	0	0	0	0
540	1	41	2	1	2	2	1	1	1	2	0	1	1	1	0	1	0	1	1	1
540	2	41	2	1	2	2	1	1	1	2	0	0	1	0	1	0	0	1	0	0
541	1	29	1	1	4	3	2	1	0	4	0	0	0	0	0	1	0	0	0	0
541	2	29	1	1	4	3	2	1	0	4	0	0	0	0	0	0	0	0	0	0
542	1	36	1	1	4	6	1	1	1	2	0	0	1	0	0	0	0	0	0	0
542	2	36	1	1	4	6	1	1	1	2	0	0	1	0	1	1	0	1	0	0
543	1	29	2	1	4	3	1	1	1	4	0	0	0	0	0	0	0	0	0	0
543	2	29	2	1	4	3	1	1	1	4	0	0	0	0	0	0	0	0	0	0
544	1	36	1	1	4	1	1	1	0	4	1	0	1	0	0	1	0	1	1	1
544	2	36	1	1	4	1	1	1	0	4	0	0	1	1	1	1	0	1	1	1
545	1	32	2	1	3	3	1	1	0	4	1	1	1	1	0	1	1	0	1	1
545	2	32	2	1	3	3	1	1	0	4	1	0	0	0	0	0	1	0	0	0
546	1	31	1	1	5	4	1	1	0	2	0	0	0	0	0	0	0	0	0	0
546	2	31	1	1	5	4	1	1	0	2	0	0	0	0	0	0	0	0	0	0
547	1	48	2	1	3	5	1	1	1	2	0	0	0	0	0	0	0	0	0	0
547	2	48	2	1	3	5	1	1	1	2	0	0	0	0	0	1	0	0	0	0
548	1	42	1	1	4	2	1	1	1	2	0	0	0	0	0	0	0	1	1	1
548	2	42	1	1	4	2	1	1	1	2	0	0	0	0	0	0	0	0	0	0
549	1	34	2	2	3	2	1	1	1	4	1	0	1	0	1	1	1	1	0	0
549	2	34	2	2	3	2	1	1	1	4	0	0	0	0	0	0	0	0	0	0
550	1	34	1	1	3	2	1	0	0	4	0	0	1	1	1	1	0	1	1	1
550	2	34	1	1	3	2	1	0	0	4	0	1	0	0	0	1	0	1	1	1
551	1	30	2	1	5	2	2	0	0	4	0	0	0	0	0	0	0	0	1	1
551	2	30	2	1	5	2	2	0	0	4	0	0	0	0	0	0	0	0	1	1
552	1	45	1	1	3	4	1	1	1	2	1	0	1	1	0	1	0	0	0	0
552	2	45	1	1	3	4	1	1	1	2	1	1	0	0	0	1	0	1	0	0
553	1	39	1	1	4	3	1	1	0	2	0	0	1	0	0	0	0	0	0	0
553	2	39	1	1	4	3	1	1	0	2	0	0	0	0	0	0	0	0	0	0
554	1	34	2	2	4	2	1	1	1	1	0	0	0	1	0	0	0	0	1	1
554	2	34	2	2	4	2	1	1	1	1	1	1	0	0	0	1	0	1	0	0
555	1	43	1	1	1	4	1	0	1	2	0	0	0	0	0	1	0	0	0	0
555	2	43	1	1	1	4	1	0	1	2	1	1	1	1	1	1	1	1	1	1
556	1	44	2	2	4	1	1	1	1	2	0	1	1	1	1	1	1	1	1	1
556	2	44	2	2	4	1	1	1	1	2	0	1	1	1	0	1	0	1	1	1
557	1	23	1	1	1	2	2	1	1	3	0	0	0	0	1	0	1	0	0	0
557	2	23	1	1	1	2	2	1	1	3	0	0	1	1	1	1	1	1	1	1
558	1	39	1	1	6	2	2	1	1	2	1	0	1	0	1	1	1	0	1	1
558	2	39	1	1	6	2	2	1	1	2	1	1	1	0	1	1	0	0	0	0
559	1	51	2	1	2	3	1	0	1	2	0	0	1	0	0	1	1	0	1	1
559	2	51	2	1	2	3	1	0	1	2	1	0	1	0	1	1	1	1	1	1
560	1	45	2	1	2	1	1	1	1	2	1	1	1	0	1	1	1	0	0	0
560	2	45	2	1	2	1	1	1	1	2	1	1	1	0	1	1	1	1	0	0
561	1	41	2	1	5	6	1	1	1	4	0	0	0	0	0	1	0	0	0	0
561	2	41	2	1	5	6	1	1	1	4	0	0	0	0	0	1	0	0	0	0
562	1	41	2	1	3	3	1	1	1	2	1	1	1	1	1	1	1	1	1	0
562	2	41	2	1	3	3	1	1	1	2	1	0	1	0	1	1	1	0	1	0
563	1	49	2	1	3	3	1	1	1	2	1	0	1	1	1	1	0	1	1	1
563	2	49	2	1	3	3	1	1	1	2	1	1	1	0	0	1	0	1	0	1
564	1	34	2	1	5	3	1	1	1	4	0	0	0	0	0	1	1	0	1	0
564	2	34	2	1	5	3	1	1	1	4	1	0	0	1	0	1	0	0	0	0
565	1	38	1	2	2	2	1	1	1	2	0	0	1	0	0	0	0	0	0	0
565	2	38	1	2	2	2	1	1	1	2	1	0	1	0	0	1	0	0	0	0
566	1	41	2	1	4	4	1	1	1	2	0	0	0	0	0	0	0	0	0	0
566	2	41	2	1	4	4	1	1	1	2	0	1	1	0	0	1	0	1	0	0
567	1	28	2	1	3	2	1	1	1	4	0	0	0	0	0	0	0	0	1	1
567	2	28	2	1	3	2	1	1	1	4	1	0	1	0	0	1	1	0	0	1
568	1	41	1	1	4	3	1	1	1	4	1	0	1	1	0	1	0	1	1	1
568	2	41	1	1	4	3	1	1	1	4	0	0	0	0	0	0	0	0	1	0
569	1	41	1	1	2	2	1	0	1	2	0	0	0	0	0	1	0	1	0	1
569	2	41	1	1	2	2	1	0	1	2	1	0	0	0	1	1	1	0	0	1
570	1	43	1	1	1	2	2	1	1	1	0	0	0	0	0	0	0	0	0	1
570	2	43	1	1	1	2	2	1	1	1	0	0	0	0	0	0	0	0	0	0
571	1	29	1	2	2	3	1	1	1	1	0	0	1	1	0	1	0	1	0	1
571	2	29	1	2	2	3	1	1	1	1	1	1	1	1	1	1	1	1	1	1
572	1	40	2	1	5	4	1	1	0	4	0	0	0	1	0	0	0	0	1	0
572	2	40	2	1	5	4	1	1	0	4	0	0	0	0	0	0	0	0	0	0
573	1	26	2	1	5	4	1	1	0	4	0	0	0	0	0	0	0	0	0	0
573	2	26	2	1	5	4	1	1	0	4	0	0	0	0	0	0	0	0	0	0
574	1	37	1	2	2	1	1	1	0	2	0	0	0	0	0	0	0	0	0	0
574	2	37	1	2	2	1	1	1	0	2	0	0	0	0	0	0	0	0	0	0
575	1	43	1	1	5	3	1	1	0	2	0	0	0	0	0	0	0	0	1	1
575	2	43	1	1	5	3	1	1	0	2	0	0	0	0	0	1	0	0	0	1
576	1	22	2	1	4	4	2	1	0	4	0	0	0	0	0	0	0	0	0	1
576	2	22	2	1	4	4	2	1	0	4	0	0	0	0	0	0	0	0	0	0
577	1	38	1	1	3	5	1	1	0	4	0	0	0	0	0	1	0	0	1	0
577	2	38	1	1	3	5	1	1	0	4	0	0	1	0	1	1	1	0	1	0
578	1	40	2	1	2	3	1	1	1	2	0	0	1	0	0	1	0	0	1	1
578	2	40	2	1	2	3	1	1	1	2	0	0	0	0	0	0	0	0	1	0
579	1	28	1	2	3	1	2	0	0	4	0	0	0	0	0	0	0	0	0	0
579	2	28	1	2	3	1	2	0	0	4	0	0	0	0	0	0	0	0	0	0
580	1	40	1	1	4	7	1	0	1	2	0	0	0	0	0	0	0	0	0	0
580	2	40	1	1	4	7	1	0	1	2	0	0	1	0	0	0	1	0	0	0
581	1	23	2	1	2	2	2	1	0	4	0	0	1	1	0	1	1	1	1	1
581	2	23	2	1	2	2	2	1	0	4	0	1	0	1	0	1	0	0	1	1
582	1	35	2	2	1	2	1	1	0	1	0	0	0	0	0	0	0	0	0	0
582	2	35	2	2	1	2	1	1	0	1	0	0	0	0	0	0	1	0	0	0
583	1	48	1	1	3	4	1	1	1	4	0	0	0	0	0	1	0	0	0	0
583	2	48	1	1	3	4	1	1	1	4	0	0	1	0	1	1	1	0	0	0
584	1	41	2	1	2	2	1	1	1	2	1	0	1	1	1	1	0	1	1	1
584	2	41	2	1	2	2	1	1	1	2	1	1	1	1	1	1	0	1	1	1
585	1	28	1	1	4	3	2	1	1	4	0	0	1	0	0	0	0	0	0	0
585	2	28	1	1	4	3	2	1	1	4	0	0	1	0	0	0	0	0	0	0
586	1	43	1	1	5	3	2	1	1	4	1	0	1	1	0	1	0	1	1	1
586	2	43	1	1	5	3	2	1	1	4	1	0	1	1	1	1	1	1	0	1
587	1	44	1	1	4	7	1	1	0	4	0	0	0	0	0	1	0	0	0	0
587	2	44	1	1	4	7	1	1	0	4	0	0	0	0	0	1	0	0	0	0
588	1	38	2	1	6	7	1	0	1	2	0	0	0	0	0	0	0	0	0	0
588	2	38	2	1	6	7	1	0	1	2	1	0	1	0	1	1	0	0	0	0
589	1	29	2	1	4	2	2	1	0	4	1	0	0	0	1	0	0	0	0	0
589	2	29	2	1	4	2	2	1	0	4	1	0	0	0	0	0	0	0	0	0
590	1	51	1	2	3	2	1	1	1	2	1	0	0	0	1	1	0	0	0	0
590	2	51	1	2	3	2	1	1	1	2	0	0	0	0	1	0	0	1	0	0
591	1	40	1	2	3	4	2	0	1	2	1	0	1	0	1	1	0	1	1	1
591	2	40	1	2	3	4	2	0	1	2	1	1	1	0	0	1	1	0	1	1
592	1	42	1	1	1	3	1	0	1	2	1	0	0	0	0	0	0	0	0	0
592	2	42	1	1	1	3	1	0	1	2	1	1	0	0	0	1	0	1	0	0
593	1	31	1	1	5	2	2	1	0	2	0	0	0	0	0	0	0	0	1	1
593	2	31	1	1	5	2	2	1	0	2	0	0	0	0	1	0	0	0	1	1
594	1	40	1	1	3	4	1	1	0	4	0	0	0	0	0	0	0	0	0	0
594	2	40	1	1	3	4	1	1	0	4	1	0	0	0	0	1	0	0	0	0
595	1	37	1	2	4	5	1	1	1	4	0	0	0	0	0	0	1	0	0	0
595	2	37	1	2	4	5	1	1	1	4	0	0	0	0	0	0	0	0	0	0
596	1	35	1	1	4	7	1	1	1	4	0	1	1	0	0	1	0	0	0	0
596	2	35	1	1	4	7	1	1	1	4	0	1	1	0	0	0	0	0	0	0
597	1	44	1	1	3	4	1	1	0	4	0	0	0	0	0	1	0	0	0	0
597	2	44	1	1	3	4	1	1	0	4	0	0	0	0	0	0	0	0	0	0
598	1	46	1	1	2	2	1	1	0	4	0	1	1	0	1	1	0	1	0	1
598	2	46	1	1	2	2	1	1	0	4	1	0	1	0	1	1	0	1	1	0
599	1	35	1	1	3	7	1	1	1	4	0	0	0	0	0	1	1	0	0	0
599	2	35	1	1	3	7	1	1	1	4	0	1	0	0	0	0	0	0	0	0
600	1	47	1	1	1	4	1	1	0	4	0	0	0	0	0	0	0	0	0	0
600	2	47	1	1	1	4	1	1	0	4	0	0	0	0	0	0	0	0	0	0
601	1	45	1	2	3	2	1	0	1	2	0	0	0	0	0	0	0	0	0	0
601	2	45	1	2	3	2	1	0	1	2	0	0	0	0	0	0	0	0	0	0
602	1	41	2	1	4	3	2	1	1	4	0	0	0	0	0	1	0	0	0	0
602	2	41	2	1	4	3	2	1	1	4	0	0	0	0	0	0	0	0	0	0
603	1	44	1	1	3	5	1	1	1	4	0	0	0	0	0	0	1	0	1	1
603	2	44	1	1	3	5	1	1	1	4	0	0	0	0	0	0	1	0	0	0
604	1	42	2	1	4	3	1	1	1	2	0	0	1	0	1	1	0	1	0	0
604	2	42	2	1	4	3	1	1	1	2	1	0	1	0	0	1	0	0	0	0
605	1	25	1	2	6	2	2	0	0	3	0	0	1	1	1	1	1	1	0	0
605	2	25	1	2	6	2	2	0	0	3	0	0	1	0	1	1	1	1	1	1
606	1	42	1	1	6	2	2	1	1	3	0	0	1	0	1	1	1	1	0	1
606	2	42	1	1	6	2	2	1	1	3	0	0	1	0	1	0	1	1	1	0
607	1	25	1	1	4	3	2	1	0	4	0	0	1	0	0	0	0	0	1	0
607	2	25	1	1	4	3	2	1	0	4	0	0	1	0	0	0	0	1	1	1
608	1	43	1	1	2	4	1	1	1	2	1	0	0	0	0	0	0	0	0	1
608	2	43	1	1	2	4	1	1	1	2	1	0	1	1	1	1	1	1	1	1
609	1	42	2	1	4	1	1	1	1	4	0	0	0	0	0	1	0	0	0	0
609	2	42	2	1	4	1	1	1	1	4	0	0	1	0	0	1	0	0	1	1
610	1	40	2	1	3	3	1	1	1	2	1	0	1	0	0	1	0	0	1	1
610	2	40	2	1	3	3	1	1	1	2	1	1	1	1	1	1	1	0	1	1
611	1	33	2	1	3	4	1	1	1	4	0	0	0	0	0	1	0	0	0	0
611	2	33	2	1	3	4	1	1	1	4	1	0	0	0	0	1	0	0	0	0
612	1	34	2	1	4	3	1	1	0	4	0	0	0	0	0	0	1	0	0	0
612	2	34	2	1	4	3	1	1	0	4	0	0	0	0	0	1	0	0	1	0
613	1	27	2	1	4	4	2	1	0	4	0	0	0	0	0	0	0	0	0	1
613	2	27	2	1	4	4	2	1	0	4	0	0	0	0	0	0	0	0	1	1
614	1	34	2	1	4	5	1	1	1	4	0	0	0	0	0	1	0	0	0	0
614	2	34	2	1	4	5	1	1	1	4	0	0	0	0	0	1	0	0	0	0
615	1	39	2	1	4	3	1	0	0	4	0	0	0	0	0	1	0	0	0	0
615	2	39	2	1	4	3	1	0	0	4	1	0	0	0	0	1	0	0	0	0
616	1	50	2	2	2	4	1	1	1	2	0	0	0	0	1	1	1	0	1	1
616	2	50	2	2	2	4	1	1	1	2	0	1	0	0	1	1	1	0	0	0
617	1	37	1	2	2	2	1	1	1	4	0	0	0	0	0	0	0	0	0	0
617	2	37	1	2	2	2	1	1	1	4	0	0	0	1	0	0	0	0	0	0
618	1	29	2	1	1	2	1	1	1	3	0	0	0	0	0	0	1	0	0	0
618	2	29	2	1	1	2	1	1	1	3	0	0	0	0	1	0	1	0	0	0
619	1	42	1	1	2	4	1	1	1	2	0	0	0	0	0	0	0	0	0	0
619	2	42	1	1	2	4	1	1	1	2	0	0	1	0	0	0	0	0	0	0
620	1	56	1	2	1	2	1	1	1	4	0	1	1	1	1	1	0	1	1	0
620	2	56	1	2	1	2	1	1	1	4	0	1	1	0	1	1	0	1	0	0
621	1	37	2	2	4	2	1	1	1	4	0	0	1	0	0	1	1	0	0	0
621	2	37	2	2	4	2	1	1	1	4	0	0	1	1	0	0	0	1	0	0
622	1	43	1	1	2	2	1	1	1	2	0	0	1	0	1	1	0	0	0	0
622	2	43	1	1	2	2	1	1	1	2	0	0	1	0	1	1	1	1	0	0
623	1	42	1	1	3	3	1	1	1	2	0	0	1	0	1	0	0	0	1	0
623	2	42	1	1	3	3	1	1	1	2	1	0	1	0	0	1	0	0	0	0
624	1	38	2	1	5	2	1	0	1	2	0	1	1	0	0	1	0	0	1	0
624	2	38	2	1	5	2	1	0	1	2	0	0	1	0	0	1	0	0	0	0
625	1	37	2	1	3	2	1	1	1	2	0	0	0	0	0	1	0	0	1	1
625	2	37	2	1	3	2	1	1	1	2	0	0	1	1	1	1	0	0	0	0
626	1	39	1	1	6	3	1	1	1	4	0	0	1	1	0	1	0	1	1	1
626	2	39	1	1	6	3	1	1	1	4	0	0	1	0	0	1	0	0	1	1
627	1	49	1	1	4	7	1	0	1	2	0	0	0	0	0	0	0	0	0	0
627	2	49	1	1	4	7	1	0	1	2	0	1	0	0	0	0	0	0	0	0
628	1	39	1	2	2	2	2	1	1	2	1	0	0	0	1	1	0	0	0	0
628	2	39	1	2	2	2	2	1	1	2	1	0	0	0	0	0	0	0	0	0
629	1	37	2	1	2	2	1	1	1	2	1	0	1	0	0	1	1	1	1	1
629	2	37	2	1	2	2	1	1	1	2	1	1	1	0	0	0	1	1	1	1
630	1	39	2	1	3	3	1	1	1	4	0	0	1	0	0	0	0	0	1	1
630	2	39	2	1	3	3	1	1	1	4	0	0	1	0	0	1	0	0	0	0
631	1	50	2	1	1	1	1	1	1	2	1	0	1	0	0	0	0	0	1	0
631	2	50	2	1	1	1	1	1	1	2	1	0	0	0	0	1	0	0	0	1
632	1	47	2	1	5	4	1	1	0	2	0	0	1	0	0	0	0	0	0	0
632	2	47	2	1	5	4	1	1	0	2	0	0	0	0	0	0	0	0	0	0
633	1	45	2	1	3	3	1	1	0	4	0	0	1	0	0	0	0	0	0	0
633	2	45	2	1	3	3	1	1	0	4	0	0	1	0	1	1	0	0	0	0
634	1	46	1	1	4	3	1	0	1	2	0	0	0	0	0	0	1	0	0	0
634	2	46	1	1	4	3	1	0	1	2	0	0	0	0	0	0	0	0	0	0
635	1	28	2	1	6	2	2	0	1	3	0	0	1	0	1	1	1	1	1	1
635	2	28	2	1	6	2	2	0	1	3	0	1	1	0	1	1	1	1	1	1
636	1	42	2	1	1	1	1	1	1	4	0	0	1	0	1	0	1	1	1	1
636	2	42	2	1	1	1	1	1	1	4	0	0	1	0	0	0	1	1	1	1
637	1	37	2	2	3	3	1	0	0	4	0	0	0	0	0	0	0	0	0	0
637	2	37	2	2	3	3	1	0	0	4	0	0	0	0	0	0	0	0	0	0
638	1	31	1	1	3	2	2	1	0	4	0	0	0	0	0	1	1	1	0	0
638	2	31	1	1	3	2	2	1	0	4	1	0	0	1	0	1	0	0	0	0
639	1	37	1	1	4	2	2	1	0	4	0	0	1	1	0	1	1	0	0	1
639	2	37	1	1	4	2	2	1	0	4	0	0	1	0	0	0	0	1	1	0
640	1	42	1	1	4	6	1	0	1	2	0	0	1	0	0	0	0	0	0	0
640	2	42	1	1	4	6	1	0	1	2	0	0	0	0	0	0	0	0	0	0
641	1	50	1	1	4	5	1	1	0	4	0	0	0	0	0	0	0	0	0	0
641	2	50	1	1	4	5	1	1	0	4	0	0	0	0	1	1	0	0	0	0
642	1	34	1	1	3	2	1	1	0	4	0	1	0	0	0	0	0	0	0	0
642	2	34	1	1	3	2	1	1	0	4	0	0	0	0	0	0	0	0	0	0
643	1	36	2	1	4	3	1	0	0	4	0	0	0	0	0	0	0	0	0	0
643	2	36	2	1	4	3	1	0	0	4	0	0	0	0	0	1	0	0	1	0
644	1	30	1	1	4	4	1	1	0	4	0	0	0	0	0	0	1	0	0	0
644	2	30	1	1	4	4	1	1	0	4	0	0	0	0	0	0	0	0	0	0
645	1	36	2	1	4	7	1	1	1	4	0	0	0	0	0	1	0	0	1	1
645	2	36	2	1	4	7	1	1	1	4	0	0	1	0	0	1	0	0	0	0
646	1	36	2	2	4	2	2	1	1	2	0	0	0	0	1	1	1	0	1	0
646	2	36	2	2	4	2	2	1	1	2	0	0	0	0	0	0	1	1	1	0
647	1	34	2	1	3	3	1	1	0	4	0	0	1	1	0	1	0	1	1	1
647	2	34	2	1	3	3	1	1	0	4	0	0	1	1	0	0	0	1	1	1
648	1	35	2	2	5	6	2	1	1	2	1	1	0	0	0	0	0	0	1	1
648	2	35	2	2	5	6	2	1	1	2	1	0	0	0	0	0	0	0	0	0
649	1	38	1	1	5	5	1	1	1	2	0	0	0	0	0	0	0	0	1	1
649	2	38	1	1	5	5	1	1	1	2	0	0	0	0	0	0	1	0	0	0
650	1	39	1	1	3	3	1	1	1	4	0	0	1	0	0	0	0	0	0	0
650	2	39	1	1	3	3	1	1	1	4	0	0	1	0	0	0	0	0	0	0
651	1	37	2	1	3	3	1	1	1	4	0	0	0	0	0	1	0	0	0	0
651	2	37	2	1	3	3	1	1	1	4	0	0	0	0	0	1	0	0	0	0
652	1	42	1	1	3	5	1	0	1	2	1	0	1	0	0	0	1	1	0	0
652	2	42	1	1	3	5	1	0	1	2	1	0	0	0	1	1	1	1	0	0
653	1	47	2	1	5	5	1	1	1	2	0	0	1	0	0	0	1	1	0	0
653	2	47	2	1	5	5	1	1	1	2	0	0	0	0	0	0	1	0	0	0
654	1	51	2	1	4	4	1	1	1	2	1	0	0	0	0	0	1	0	0	0
654	2	51	2	1	4	4	1	1	1	2	1	0	0	0	0	0	1	0	0	0
655	1	32	2	1	5	5	1	1	0	1	0	0	0	1	0	0	0	0	0	0
655	2	32	2	1	5	5	1	1	0	1	0	0	0	0	0	0	0	0	0	0
656	1	32	2	1	2	3	1	1	0	4	0	0	0	0	0	1	0	0	1	0
656	2	32	2	1	2	3	1	1	0	4	1	0	0	0	0	1	0	0	1	0
657	1	36	1	1	3	3	1	0	1	2	0	0	0	0	0	0	0	0	1	1
657	2	36	1	1	3	3	1	0	1	2	0	0	0	0	0	0	0	0	1	0
658	1	46	1	1	4	6	1	1	0	4	0	0	0	0	1	1	0	0	0	0
658	2	46	1	1	4	6	1	1	0	4	0	0	1	0	1	1	0	1	0	1
659	1	31	2	2	5	5	1	1	0	4	0	0	0	0	0	0	0	0	0	0
659	2	31	2	2	5	5	1	1	0	4	0	0	1	0	0	1	0	0	0	1
660	1	49	1	2	3	5	1	1	0	4	0	0	1	0	0	1	0	0	0	0
660	2	49	1	2	3	5	1	1	0	4	0	0	0	0	0	0	0	0	0	0
661	1	34	1	1	3	3	2	1	1	4	0	0	0	0	0	0	0	0	0	0
661	2	34	1	1	3	3	2	1	1	4	0	0	0	0	0	0	0	0	0	0
662	1	47	1	1	1	2	2	1	0	4	0	0	1	0	0	1	0	0	0	0
662	2	47	1	1	1	2	2	1	0	4	0	0	1	0	0	0	0	0	0	0
663	1	39	2	1	4	2	1	1	0	4	0	0	0	0	0	0	0	0	0	0
663	2	39	2	1	4	2	1	1	0	4	0	0	1	0	0	0	0	0	0	0
664	1	32	1	1	2	2	2	1	1	4	0	0	0	0	0	0	0	0	0	0
664	2	32	1	1	2	2	2	1	1	4	0	0	0	0	0	0	0	0	1	0
665	1	47	2	1	2	3	1	1	0	4	0	1	1	1	0	0	0	1	1	1
665	2	47	2	1	2	3	1	1	0	4	0	0	0	0	0	0	0	0	0	0
666	1	42	1	1	1	3	1	1	0	4	0	0	0	0	0	0	0	0	0	0
666	2	42	1	1	1	3	1	1	0	4	0	0	0	0	0	0	0	0	0	0
667	1	43	2	1	4	4	1	1	1	4	0	0	0	0	0	0	0	0	0	0
667	2	43	2	1	4	4	1	1	1	4	0	0	0	0	0	0	0	0	1	0
668	1	40	1	1	2	5	1	1	1	2	1	1	0	0	0	0	0	0	0	0
668	2	40	1	1	2	5	1	1	1	2	1	1	0	0	0	0	0	0	0	0
669	1	23	2	1	2	2	1	1	0	1	1	0	1	0	1	1	0	1	1	1
669	2	23	2	1	2	2	1	1	0	1	1	0	1	1	0	1	0	1	1	1
670	1	34	2	1	2	2	1	1	1	2	0	0	0	0	1	1	0	0	0	0
670	2	34	2	1	2	2	1	1	1	2	0	0	0	0	0	0	0	0	1	0
671	1	25	1	1	6	1	2	1	1	3	0	0	1	0	1	0	1	1	0	0
671	2	25	1	1	6	1	2	1	1	3	0	1	0	0	1	0	1	0	0	0
672	1	27	2	1	2	2	1	0	0	4	0	0	1	0	0	1	0	0	1	0
672	2	27	2	1	2	2	1	0	0	4	0	0	0	0	1	1	0	0	1	1
673	1	42	2	1	3	4	2	1	1	2	0	0	0	0	0	1	1	0	0	0
673	2	42	2	1	3	4	2	1	1	2	0	0	1	1	0	1	0	0	0	0
674	1	27	2	1	2	1	1	0	0	4	0	1	0	0	0	0	0	0	0	0
674	2	27	2	1	2	1	1	0	0	4	0	1	0	0	0	0	0	1	1	0
675	1	42	1	1	3	3	1	1	1	2	0	0	0	0	0	0	0	0	0	0
675	2	42	1	1	3	3	1	1	1	2	0	0	0	0	0	0	0	0	0	0
676	1	31	1	1	2	2	1	0	1	2	0	0	1	0	1	1	0	1	1	1
676	2	31	1	1	2	2	1	0	1	2	1	0	1	0	1	1	0	1	1	1
677	1	41	1	1	5	7	1	0	1	2	1	1	1	0	0	1	0	0	1	1
677	2	41	1	1	5	7	1	0	1	2	1	0	0	0	0	1	0	0	1	1
678	1	50	2	1	2	2	1	0	1	2	1	0	0	0	0	0	1	0	1	1
678	2	50	2	1	2	2	1	0	1	2	0	0	1	0	0	0	1	0	0	0
679	1	36	1	1	4	6	1	0	1	2	1	0	0	0	0	1	0	0	0	0
679	2	36	1	1	4	6	1	0	1	2	1	0	0	0	0	1	0	1	0	0
680	1	32	2	1	3	2	1	1	0	2	1	1	1	0	1	1	0	0	0	0
680	2	32	2	1	3	2	1	1	0	2	1	0	1	1	1	1	0	0	0	0
681	1	28	2	1	4	3	1	0	0	4	0	0	1	1	0	1	0	0	1	1
681	2	28	2	1	4	3	1	0	0	4	0	0	0	0	0	0	0	0	0	0
682	1	40	1	1	4	3	1	1	1	2	1	1	1	1	0	1	0	1	1	1
682	2	40	1	1	4	3	1	1	1	2	1	0	1	1	0	1	1	1	1	1
683	1	31	2	1	2	3	2	1	1	4	0	0	0	1	0	1	0	0	0	0
683	2	31	2	1	2	3	2	1	1	4	0	0	0	0	0	0	0	0	0	0
684	1	37	2	1	5	2	1	1	1	2	0	0	0	0	0	0	0	0	0	0
684	2	37	2	1	5	2	1	1	1	2	0	0	0	0	0	0	0	0	0	0
685	1	43	1	1	3	3	1	1	1	2	1	0	1	0	0	1	0	0	0	0
685	2	43	1	1	3	3	1	1	1	2	0	1	1	0	1	1	1	1	1	1
686	1	35	1	2	2	3	1	1	0	4	0	0	0	0	0	0	0	0	0	0
686	2	35	1	2	2	3	1	1	0	4	0	0	1	0	0	0	0	0	0	0
687	1	39	1	1	3	3	1	0	1	4	0	0	0	0	0	0	0	0	1	0
687	2	39	1	1	3	3	1	0	1	4	0	0	0	0	0	0	0	0	0	0
688	1	30	1	1	3	2	1	1	0	1	1	1	1	0	1	1	1	0	1	1
688	2	30	1	1	3	2	1	1	0	1	1	1	1	1	1	1	1	1	1	1
689	1	38	1	1	4	3	1	1	1	2	0	0	0	0	0	0	1	0	0	0
689	2	38	1	1	4	3	1	1	1	2	0	0	0	0	0	0	0	0	0	0
690	1	44	2	1	2	3	1	1	1	2	0	0	1	1	0	1	0	1	1	0
690	2	44	2	1	2	3	1	1	1	2	0	0	0	1	0	0	0	1	1	0
691	1	37	2	1	3	3	1	1	1	4	0	0	0	0	0	0	0	0	0	0
691	2	37	2	1	3	3	1	1	1	4	0	0	0	0	0	0	0	0	0	0
692	1	36	1	2	2	2	1	1	1	4	1	1	0	0	0	1	0	0	0	1
692	2	36	1	2	2	2	1	1	1	4	1	0	0	0	0	0	0	0	0	0
693	1	46	2	1	3	2	1	1	0	4	0	0	1	0	0	1	0	0	0	0
693	2	46	2	1	3	2	1	1	0	4	0	0	0	0	0	1	0	0	0	0
694	1	48	1	1	1	2	1	1	0	4	1	0	1	0	1	1	0	1	1	0
694	2	48	1	1	1	2	1	1	0	4	1	0	1	1	1	1	0	1	0	0
695	1	36	2	1	2	3	1	1	1	4	0	0	1	1	0	1	0	1	0	1
695	2	36	2	1	2	3	1	1	1	4	0	1	1	0	1	1	0	1	1	1
696	1	37	1	1	4	3	2	1	1	2	0	0	0	0	0	0	0	0	0	1
696	2	37	1	1	4	3	2	1	1	2	0	0	0	0	0	1	1	1	0	0
697	1	38	2	1	2	1	1	1	1	2	0	0	0	0	0	0	0	0	0	0
697	2	38	2	1	2	1	1	1	1	2	0	0	1	0	0	0	0	0	0	0
698	1	37	1	2	1	1	2	0	1	2	1	1	0	0	0	0	0	0	0	0
698	2	37	1	2	1	1	2	0	1	2	0	1	1	0	0	0	0	0	0	0
699	1	31	2	1	6	2	1	1	1	1	1	1	0	0	0	1	0	1	1	0
699	2	31	2	1	6	2	1	1	1	1	1	1	0	0	0	1	0	1	1	1
700	1	39	1	1	4	4	1	1	1	2	0	0	0	0	0	0	0	0	0	0
700	2	39	1	1	4	4	1	1	1	2	0	0	0	0	0	0	0	0	0	0
701	1	50	1	1	4	5	1	1	0	2	0	0	0	0	0	0	0	0	0	0
701	2	50	1	1	4	5	1	1	0	2	0	0	1	0	0	0	0	0	0	0
702	1	39	2	1	5	3	1	1	0	1	0	1	1	1	0	1	0	1	1	1
702	2	39	2	1	5	3	1	1	0	1	0	0	1	1	0	1	0	0	1	1
703	1	31	2	1	5	2	1	1	0	4	0	0	1	0	0	0	0	0	0	0
703	2	31	2	1	5	2	1	1	0	4	0	1	1	1	0	0	0	0	1	0
704	1	37	2	1	4	4	1	1	0	4	0	0	0	0	0	0	0	0	0	0
704	2	37	2	1	4	4	1	1	0	4	0	0	0	1	0	0	1	0	0	1
705	1	32	2	1	5	5	1	1	1	4	0	0	0	0	0	0	1	0	0	0
705	2	32	2	1	5	5	1	1	1	4	0	0	0	0	0	0	0	0	0	0
706	1	32	2	1	5	2	1	1	0	4	0	0	0	0	0	1	0	0	1	1
706	2	32	2	1	5	2	1	1	0	4	0	0	0	1	0	1	0	0	0	0
707	1	48	1	1	3	4	1	1	1	2	0	0	0	0	0	1	0	0	0	0
707	2	48	1	1	3	4	1	1	1	2	0	0	0	0	0	0	0	0	0	0
708	1	39	1	1	1	3	1	1	1	2	1	1	0	0	0	1	0	1	1	0
708	2	39	1	1	1	3	1	1	1	2	1	1	1	1	1	1	1	1	1	1
709	1	39	1	1	3	3	1	1	0	4	1	0	0	0	0	0	0	0	0	0
709	2	39	1	1	3	3	1	1	0	4	1	0	0	0	0	0	0	0	0	0
710	1	36	2	1	5	2	1	1	1	4	0	0	0	0	0	0	0	0	0	0
710	2	36	2	1	5	2	1	1	1	4	0	0	0	0	0	0	0	0	0	0
711	1	49	2	2	2	3	2	1	0	1	0	0	0	0	0	0	0	0	0	0
711	2	49	2	2	2	3	2	1	0	1	0	0	0	0	0	0	0	0	0	0
712	1	34	2	2	6	3	2	1	1	4	0	1	1	1	0	1	0	1	1	0
712	2	34	2	2	6	3	2	1	1	4	0	0	1	0	0	1	0	1	0	0
713	1	25	1	1	4	3	2	1	1	4	0	0	0	0	0	0	0	0	0	0
713	2	25	1	1	4	3	2	1	1	4	0	0	0	0	0	0	0	0	1	1
714	1	43	1	1	4	2	1	1	1	1	0	0	1	0	0	0	0	0	1	1
714	2	43	1	1	4	2	1	1	1	1	0	0	1	0	1	0	1	0	1	1
715	1	47	2	1	1	1	1	1	1	1	0	0	0	0	0	1	0	0	0	0
715	2	47	2	1	1	1	1	1	1	1	0	0	1	0	0	0	1	0	0	0
716	1	32	2	1	4	1	1	1	1	4	0	1	0	0	1	0	0	0	0	0
716	2	32	2	1	4	1	1	1	1	4	0	0	0	0	0	0	0	0	1	0
717	1	59	1	1	4	6	1	1	1	1	0	0	0	0	0	0	0	0	0	0
717	2	59	1	1	4	6	1	1	1	1	0	0	0	0	0	0	0	0	0	0
718	1	50	2	2	4	3	1	1	1	4	0	0	0	0	0	1	0	0	0	1
718	2	50	2	2	4	3	1	1	1	4	0	1	0	0	0	0	0	0	0	1
719	1	45	1	1	3	3	1	1	1	1	0	0	0	0	1	0	0	0	0	0
719	2	45	1	1	3	3	1	1	1	1	0	1	0	0	0	0	0	0	0	0
720	1	45	2	1	1	3	1	1	1	1	0	1	0	0	0	1	0	0	0	0
720	2	45	2	1	1	3	1	1	1	1	0	1	1	0	0	1	0	0	0	0
721	1	57	1	1	4	6	1	0	1	2	0	0	0	0	0	0	0	0	0	0
721	2	57	1	1	4	6	1	0	1	2	0	1	0	0	0	0	0	1	0	0
722	1	48	1	1	3	6	1	1	1	1	0	0	0	0	0	0	0	0	0	0
722	2	48	1	1	3	6	1	1	1	1	0	0	0	0	0	0	0	0	0	0
723	1	50	2	1	4	5	1	0	1	4	0	0	0	0	1	0	1	0	0	0
723	2	50	2	1	4	5	1	0	1	4	1	0	0	0	1	0	0	0	0	0
724	1	30	1	1	4	4	2	1	0	2	0	0	0	0	0	0	0	0	0	0
724	2	30	1	1	4	4	2	1	0	2	0	0	0	0	0	0	0	0	0	0
725	1	30	2	1	4	4	1	1	0	1	0	0	0	1	0	1	0	0	1	1
725	2	30	2	1	4	4	1	1	0	1	0	0	0	0	0	1	1	0	1	1
726	1	34	1	1	4	5	1	1	1	2	0	0	0	0	0	0	0	0	0	0
726	2	34	1	1	4	5	1	1	1	2	0	0	0	0	0	0	1	0	0	0
727	1	32	2	1	5	6	1	1	1	2	0	0	0	0	0	0	0	0	0	0
727	2	32	2	1	5	6	1	1	1	2	0	0	0	0	0	0	0	0	0	0
728	1	34	1	1	4	4	1	1	1	4	0	0	0	0	0	1	0	0	0	1
728	2	34	1	1	4	4	1	1	1	4	0	0	0	0	0	0	0	0	0	0
729	1	37	1	1	5	4	1	0	1	2	0	0	0	0	0	0	0	0	0	0
729	2	37	1	1	5	4	1	0	1	2	0	0	0	0	0	0	0	0	0	0
730	1	22	2	1	3	2	1	0	1	3	0	0	0	0	1	0	1	0	1	1
730	2	22	2	1	3	2	1	0	1	3	0	0	0	1	0	0	0	1	1	1
731	1	31	1	1	2	2	1	1	1	2	0	0	1	1	1	1	1	1	1	1
731	2	31	1	1	2	2	1	1	1	2	0	0	1	0	0	1	0	0	1	0
732	1	29	1	1	5	5	2	1	1	1	0	0	0	0	0	0	0	0	1	1
732	2	29	1	1	5	5	2	1	1	1	0	0	1	0	0	0	0	0	1	1
733	1	32	2	1	4	4	2	1	1	2	1	1	1	1	1	1	0	1	1	1
733	2	32	2	1	4	4	2	1	1	2	1	0	1	0	0	1	0	0	1	1
734	1	31	2	2	2	4	1	1	1	2	0	0	1	0	0	0	0	0	0	0
734	2	31	2	2	2	4	1	1	1	2	0	0	1	0	0	0	1	0	0	0
735	1	29	1	1	3	2	2	1	0	1	0	0	1	0	1	1	0	0	1	0
735	2	29	1	1	3	2	2	1	0	1	0	0	0	0	0	0	0	0	0	0
736	1	31	2	1	2	2	1	1	1	2	1	0	0	0	0	0	0	0	0	0
736	2	31	2	1	2	2	1	1	1	2	1	0	1	0	0	1	0	0	0	0
737	1	33	2	1	3	2	1	1	1	2	0	0	1	1	1	1	0	0	1	0
737	2	33	2	1	3	2	1	1	1	2	1	0	1	1	1	1	1	1	1	0
738	1	32	2	1	4	2	1	1	0	2	1	0	0	0	0	0	0	0	0	0
738	2	32	2	1	4	2	1	1	0	2	0	1	0	0	0	0	1	0	0	0
739	1	24	1	1	4	1	2	1	1	4	1	0	0	0	0	0	1	0	0	0
739	2	24	1	1	4	1	2	1	1	4	0	0	0	0	1	0	0	0	0	1
740	1	26	1	1	4	4	1	1	0	1	0	0	0	0	0	0	1	0	0	1
740	2	26	1	1	4	4	1	1	0	1	0	0	0	0	0	0	0	0	1	1
741	1	22	1	1	6	3	2	1	1	1	0	0	0	0	0	0	0	0	0	0
741	2	22	1	1	6	3	2	1	1	1	0	1	0	0	0	0	1	0	0	0
742	1	26	2	1	4	4	1	1	0	2	0	0	0	0	0	0	0	0	0	0
742	2	26	2	1	4	4	1	1	0	2	0	0	0	0	0	0	0	0	0	0
743	1	37	2	1	3	3	1	0	0	3	1	0	0	0	1	1	0	0	0	0
743	2	37	2	1	3	3	1	0	0	3	1	0	0	0	0	1	0	0	0	0
744	1	32	1	1	2	1	2	1	0	2	0	0	1	1	1	1	0	1	1	1
744	2	32	1	1	2	1	2	1	0	2	1	1	1	1	0	1	1	1	1	1
745	1	25	2	1	3	1	1	1	0	1	0	0	0	0	0	0	0	0	1	0
745	2	25	2	1	3	1	1	1	0	1	0	0	0	0	0	1	0	0	0	1
746	1	32	2	1	2	3	1	1	1	4	0	0	1	0	0	0	0	0	0	0
746	2	32	2	1	2	3	1	1	1	4	0	0	1	0	0	0	0	0	1	0
747	1	37	2	2	3	1	2	1	0	2	0	0	1	0	0	0	0	1	1	0
747	2	37	2	2	3	1	2	1	0	2	0	1	0	0	1	1	0	0	0	0
748	1	38	1	1	2	4	1	1	0	2	1	1	1	0	0	0	0	1	1	1
748	2	38	1	1	2	4	1	1	0	2	1	1	0	0	1	1	0	0	1	1
749	1	25	1	1	2	2	2	1	1	4	0	0	0	0	0	0	0	0	0	1
749	2	25	1	1	2	2	2	1	1	4	0	0	1	0	0	0	0	0	0	1
750	1	30	1	1	4	3	1	1	1	2	0	0	0	0	0	0	0	0	0	0
750	2	30	1	1	4	3	1	1	1	2	0	0	0	0	0	0	0	0	0	0
751	1	32	1	1	4	4	1	1	0	2	0	0	0	0	0	0	0	0	0	0
751	2	32	1	1	4	4	1	1	0	2	0	0	0	0	0	0	0	0	0	0
752	1	28	2	1	4	2	1	1	0	1	1	0	0	0	0	1	0	0	1	0
752	2	28	2	1	4	2	1	1	0	1	0	0	0	0	0	1	0	1	0	0
753	1	26	2	1	1	1	1	1	0	4	1	0	1	1	1	1	1	1	1	1
753	2	26	2	1	1	1	1	1	0	4	1	1	1	1	1	1	1	1	1	1
754	1	24	1	1	3	3	1	1	1	1	0	0	0	0	0	0	0	0	0	0
754	2	24	1	1	3	3	1	1	1	1	0	0	1	0	0	0	1	0	0	0
755	1	24	1	1	2	2	2	1	1	3	0	0	0	0	0	0	0	0	0	1
755	2	24	1	1	2	2	2	1	1	3	0	0	0	0	0	1	0	1	1	1
756	1	40	1	1	3	2	1	1	1	4	0	0	0	0	0	0	0	0	0	0
756	2	40	1	1	3	2	1	1	1	4	0	0	0	0	0	0	0	0	0	0
757	1	31	2	1	4	4	2	1	0	1	0	0	0	0	0	0	0	0	1	1
757	2	31	2	1	4	4	2	1	0	1	0	0	0	0	0	0	0	0	0	0
758	1	24	1	1	3	2	2	1	1	3	0	0	0	0	1	0	1	0	0	0
758	2	24	1	1	3	2	2	1	1	3	0	0	1	0	0	1	1	0	0	1
759	1	33	2	1	5	7	1	1	1	2	0	0	0	0	0	0	0	0	0	0
759	2	33	2	1	5	7	1	1	1	2	0	0	0	0	0	0	0	0	0	0
760	1	23	2	1	4	4	1	1	0	1	0	0	0	0	0	0	1	0	0	0
760	2	23	2	1	4	4	1	1	0	1	0	0	1	0	1	0	1	0	1	1
761	1	28	2	1	3	2	1	1	0	1	1	0	0	0	0	1	0	0	1	1
761	2	28	2	1	3	2	1	1	0	1	0	0	0	0	0	0	0	0	1	0
762	1	30	1	1	5	6	2	1	1	2	0	0	0	0	0	0	0	0	0	0
762	2	30	1	1	5	6	2	1	1	2	0	0	1	0	0	0	0	0	0	1
763	1	35	1	1	1	2	1	1	0	1	0	0	0	0	0	0	0	0	0	0
763	2	35	1	1	1	2	1	1	0	1	0	0	0	0	0	0	0	0	0	0
764	1	39	1	1	4	5	1	1	1	2	0	0	0	0	0	0	0	0	0	0
764	2	39	1	1	4	5	1	1	1	2	0	0	0	0	0	0	0	0	0	0
765	1	24	2	1	4	2	1	1	0	1	0	0	0	0	0	0	0	0	0	0
765	2	24	2	1	4	2	1	1	0	1	0	0	1	0	0	0	0	0	0	0
766	1	24	1	1	3	4	2	1	0	1	0	0	0	0	0	1	1	0	1	1
766	2	24	1	1	3	4	2	1	0	1	0	0	0	0	0	1	0	0	0	0
767	1	23	1	6	2	2	2	1	1	3	0	0	1	0	0	0	0	0	0	0
767	2	23	1	6	2	2	2	1	1	3	0	0	1	0	0	0	0	0	0	0
768	1	23	1	1	3	2	2	1	1	1	0	0	0	0	0	0	1	0	0	1
768	2	23	1	1	3	2	2	1	1	1	0	0	1	0	0	1	0	0	1	0
769	1	21	1	1	3	2	2	1	0	1	0	0	0	0	0	0	1	0	0	0
769	2	21	1	1	3	2	2	1	0	1	0	0	0	0	0	0	1	0	0	0
770	1	25	1	2	3	2	2	1	0	4	0	0	0	0	0	0	0	0	1	0
770	2	25	1	2	3	2	2	1	0	4	0	0	0	0	0	0	0	0	0	0
771	1	26	2	6	4	2	2	1	1	1	0	1	0	1	0	1	1	0	1	0
771	2	26	2	6	4	2	2	1	1	1	0	1	0	0	0	0	0	0	1	1
772	1	30	1	1	5	4	1	1	1	2	0	0	0	0	0	0	0	0	0	0
772	2	30	1	1	5	4	1	1	1	2	0	0	0	0	0	1	0	0	0	0
773	1	33	2	1	4	3	2	0	0	3	0	0	1	0	1	0	1	1	0	0
773	2	33	2	1	4	3	2	0	0	3	0	0	1	0	0	0	0	1	1	1
774	1	26	2	1	2	2	2	1	1	3	0	0	0	1	0	1	1	0	0	0
774	2	26	2	1	2	2	2	1	1	3	1	0	0	0	0	1	1	1	0	1
775	1	28	1	1	1	2	1	1	0	1	0	0	0	0	0	0	0	0	0	0
775	2	28	1	1	1	2	1	1	0	1	0	0	0	0	0	0	0	0	1	1
776	1	32	1	1	2	3	1	1	1	2	0	0	1	0	0	0	0	1	0	0
776	2	32	1	1	2	3	1	1	1	2	0	0	0	0	0	1	1	0	1	0
777	1	30	1	1	3	2	1	1	0	4	1	0	1	0	0	1	0	0	1	1
777	2	30	1	1	3	2	1	1	0	4	0	0	1	0	0	0	0	0	1	1
778	1	28	1	1	4	5	1	1	1	2	0	0	0	0	0	0	0	0	0	0
778	2	28	1	1	4	5	1	1	1	2	0	0	0	0	0	0	0	0	0	0
779	1	26	2	2	1	2	1	1	0	4	0	1	1	1	0	1	1	0	0	1
779	2	26	2	2	1	2	1	1	0	4	0	1	0	0	0	0	0	0	1	1
780	1	25	2	1	4	3	1	1	1	1	0	0	0	0	0	0	0	0	0	0
780	2	25	2	1	4	3	1	1	1	1	0	0	0	0	0	0	0	0	0	0
781	1	23	2	1	4	4	2	1	1	1	0	0	0	0	0	0	0	0	1	0
781	2	23	2	1	4	4	2	1	1	1	0	0	0	0	0	0	0	0	0	1
782	1	23	1	1	3	3	1	1	1	4	0	0	0	0	0	0	0	0	0	0
782	2	23	1	1	3	3	1	1	1	4	0	0	0	0	0	0	0	0	0	0
783	1	36	2	1	4	5	1	1	1	2	0	0	0	0	0	0	0	0	0	0
783	2	36	2	1	4	5	1	1	1	2	0	0	0	0	0	0	0	0	0	0
784	1	31	2	1	3	3	1	1	0	1	0	0	1	0	0	1	0	0	0	0
784	2	31	2	1	3	3	1	1	0	1	0	0	0	0	0	0	0	0	0	0
785	1	24	1	1	4	4	1	1	0	1	0	0	0	0	0	1	0	0	0	0
785	2	24	1	1	4	4	1	1	0	1	0	0	1	0	0	0	1	0	0	0
786	1	36	2	1	4	3	1	1	1	2	1	1	1	0	1	0	0	0	0	0
786	2	36	2	1	4	3	1	1	1	2	1	1	1	0	1	0	0	0	0	0
787	1	30	2	1	3	3	1	1	1	1	0	0	0	0	0	0	0	0	0	0
787	2	30	2	1	3	3	1	1	1	1	0	0	0	0	1	0	0	0	0	0
788	1	24	1	1	6	3	1	1	0	2	0	0	0	0	0	0	0	0	0	1
788	2	24	1	1	6	3	1	1	0	2	0	0	0	0	0	0	0	0	0	0
789	1	28	1	1	3	2	2	1	1	2	0	0	1	0	0	0	0	0	0	0
789	2	28	1	1	3	2	2	1	1	2	1	0	0	1	0	1	0	1	0	0
790	1	29	1	1	3	3	1	1	0	1	0	0	0	0	0	0	0	0	0	0
790	2	29	1	1	3	3	1	1	0	1	0	0	0	0	0	0	0	0	0	0
791	1	29	1	1	5	4	1	1	1	2	0	0	0	0	0	0	0	0	1	0
791	2	29	1	1	5	4	1	1	1	2	0	0	0	0	0	0	0	0	0	0
792	1	33	1	1	5	2	1	1	0	2	0	0	0	0	0	0	0	0	0	0
792	2	33	1	1	5	2	1	1	0	2	0	0	0	0	0	0	0	0	0	0
793	1	28	1	1	4	5	1	1	1	4	0	0	0	0	0	0	0	1	0	0
793	2	28	1	1	4	5	1	1	1	4	0	0	0	0	0	0	0	0	0	0
794	1	25	2	1	4	1	2	1	1	4	1	0	1	1	0	0	1	0	1	1
794	2	25	2	1	4	1	2	1	1	4	1	0	1	0	0	0	1	0	0	1
795	1	28	2	1	2	3	1	1	0	1	0	0	1	0	0	0	0	0	0	0
795	2	28	2	1	2	3	1	1	0	1	0	0	0	0	0	0	0	0	0	0
796	1	30	1	1	2	4	1	1	0	2	0	0	0	0	0	0	0	0	0	0
796	2	30	1	1	2	4	1	1	0	2	0	0	1	0	0	0	0	0	0	0
797	1	34	2	1	4	3	1	1	0	4	0	0	0	0	0	0	1	0	1	1
797	2	34	2	1	4	3	1	1	0	4	0	1	0	0	1	0	1	1	1	1
798	1	30	1	1	4	7	1	1	1	2	0	0	0	0	0	0	1	0	1	1
798	2	30	1	1	4	7	1	1	1	2	0	0	0	0	0	0	0	0	0	0
799	1	31	1	1	1	1	1	1	1	1	0	0	1	0	0	1	1	1	1	1
799	2	31	1	1	1	1	1	1	1	1	0	0	1	1	0	1	1	1	1	1
800	1	23	2	1	6	3	1	1	0	1	0	0	0	0	0	0	0	0	0	1
800	2	23	2	1	6	3	1	1	0	1	0	0	0	0	0	0	0	0	0	0
801	1	30	1	2	3	4	1	0	1	3	0	0	1	0	1	1	1	1	1	1
801	2	30	1	2	3	4	1	0	1	3	0	0	0	0	0	0	1	1	1	1
802	1	34	1	2	3	2	1	1	1	2	0	0	0	0	0	1	0	0	1	0
802	2	34	1	2	3	2	1	1	1	2	0	0	0	0	0	1	0	0	0	1
803	1	20	1	1	3	2	2	1	1	4	0	0	1	0	0	0	0	0	0	0
803	2	20	1	1	3	2	2	1	1	4	0	0	0	0	0	0	0	0	1	1
804	1	33	2	2	3	2	2	1	0	4	0	0	0	0	0	0	0	0	0	0
804	2	33	2	2	3	2	2	1	0	4	0	0	0	0	0	1	1	0	0	1
805	1	21	1	1	3	2	2	1	0	1	0	0	0	0	0	0	0	0	0	0
805	2	21	1	1	3	2	2	1	0	1	0	0	0	0	0	0	0	0	1	1
806	1	36	1	1	3	4	1	1	1	2	1	0	0	0	0	0	0	0	1	0
806	2	36	1	1	3	4	1	1	1	2	1	0	1	0	0	1	0	1	1	1
807	1	22	1	1	3	2	2	1	0	1	0	0	0	0	0	0	0	0	0	0
807	2	22	1	1	3	2	2	1	0	1	0	0	0	0	0	0	0	0	0	0
808	1	39	2	1	4	5	1	1	1	2	0	0	1	0	0	1	0	0	0	0
808	2	39	2	1	4	5	1	1	1	2	0	1	1	0	0	1	0	0	0	0
809	1	29	2	1	5	7	1	1	1	1	0	0	0	0	0	0	0	0	0	0
809	2	29	2	1	5	7	1	1	1	1	0	0	0	0	0	0	0	0	0	0
810	1	29	2	1	4	3	2	1	1	2	0	0	1	0	0	0	1	0	0	0
810	2	29	2	1	4	3	2	1	1	2	0	0	0	0	0	0	1	0	1	1
811	1	26	1	1	3	2	1	1	1	1	0	0	0	0	0	0	0	0	0	0
811	2	26	1	1	3	2	1	1	1	1	0	0	0	0	0	0	0	0	1	0
812	1	23	1	1	3	3	1	1	0	4	0	0	0	0	0	1	0	0	0	0
812	2	23	1	1	3	3	1	1	0	4	0	0	0	0	0	1	0	0	0	0
813	1	38	1	1	4	3	1	1	1	4	0	0	0	0	0	0	0	0	0	0
813	2	38	1	1	4	3	1	1	1	4	0	0	0	0	0	0	0	0	0	0
814	1	24	1	2	1	2	2	1	1	4	1	0	0	1	0	0	0	0	1	0
814	2	24	1	2	1	2	2	1	1	4	0	0	0	0	0	1	0	0	0	0
815	1	30	2	1	3	2	1	1	1	2	0	0	1	0	0	1	0	0	0	0
815	2	30	2	1	3	2	1	1	1	2	0	1	1	1	0	1	0	1	1	1
816	1	31	1	1	3	2	1	1	1	1	0	0	1	0	1	0	1	0	0	0
816	2	31	1	1	3	2	1	1	1	1	0	0	1	0	1	0	1	0	1	0
817	1	33	2	2	3	2	1	1	1	2	0	0	0	0	0	1	1	0	0	0
817	2	33	2	2	3	2	1	1	1	2	0	0	1	0	0	1	1	0	0	0
818	1	38	1	1	5	5	1	0	1	2	0	0	1	0	0	0	0	0	0	0
818	2	38	1	1	5	5	1	0	1	2	1	0	0	0	0	0	0	0	0	0
819	1	23	1	1	3	3	2	1	0	1	0	0	0	0	0	0	0	0	0	0
819	2	23	1	1	3	3	2	1	0	1	0	0	0	0	0	0	0	0	0	0
820	1	24	1	1	3	2	2	1	1	1	0	0	1	1	0	0	0	0	1	0
820	2	24	1	1	3	2	2	1	1	1	1	0	1	0	0	0	1	1	1	1
821	1	22	1	1	2	2	2	1	0	1	0	0	0	0	0	0	0	0	0	0
821	2	22	1	1	2	2	2	1	0	1	0	0	0	0	0	0	0	0	0	0
822	1	27	2	10	3	2	1	1	1	4	0	0	0	0	0	0	0	0	0	0
822	2	27	2	10	3	2	1	1	1	4	0	0	0	0	0	0	0	0	0	1
823	1	29	1	1	4	5	1	1	0	4	1	0	0	0	0	1	1	0	0	0
823	2	29	1	1	4	5	1	1	0	4	1	0	1	0	0	0	0	0	1	0
824	1	26	1	1	3	2	1	1	1	2	1	0	1	1	1	1	1	0	1	1
824	2	26	1	1	3	2	1	1	1	2	0	0	1	0	1	0	1	0	0	0
825	1	35	1	1	3	4	1	1	1	2	0	0	0	0	0	1	0	0	1	0
825	2	35	1	1	3	4	1	1	1	2	0	0	0	0	0	0	1	0	0	1
826	1	23	2	1	2	2	2	1	1	3	0	0	1	0	1	1	1	0	1	1
826	2	23	2	1	2	2	2	1	1	3	1	0	0	0	1	1	1	1	1	1
827	1	32	1	1	3	4	1	1	1	3	0	0	1	0	0	0	0	0	0	0
827	2	32	1	1	3	4	1	1	1	3	1	0	1	0	0	0	1	0	0	0
828	1	25	2	1	3	2	1	0	0	4	0	0	0	0	0	1	1	1	1	1
828	2	25	2	1	3	2	1	0	0	4	1	1	1	1	1	1	1	1	1	1
829	1	32	1	1	2	2	1	1	1	2	0	0	0	0	0	1	0	0	0	0
829	2	32	1	1	2	2	1	1	1	2	0	1	0	0	0	0	0	0	0	0
830	1	32	1	1	5	3	1	1	0	1	0	0	0	0	0	0	1	0	0	0
830	2	32	1	1	5	3	1	1	0	1	1	0	0	0	0	0	0	0	0	0
831	1	31	1	1	4	2	1	1	0	1	0	0	0	0	0	0	0	0	1	0
831	2	31	1	1	4	2	1	1	0	1	0	0	0	0	0	0	0	0	1	0
832	1	37	1	1	2	4	1	1	1	2	0	0	0	0	0	1	1	0	1	0
832	2	37	1	1	2	4	1	1	1	2	1	1	1	1	1	1	0	1	1	1
833	1	24	2	1	6	2	1	1	0	1	0	0	0	1	0	0	0	0	0	1
833	2	24	2	1	6	2	1	1	0	1	0	0	0	0	0	0	0	0	0	0
834	1	38	1	1	2	1	1	1	1	2	1	0	1	0	0	1	0	0	0	0
834	2	38	1	1	2	1	1	1	1	2	1	1	1	1	1	1	1	1	1	1
835	1	34	1	1	4	5	1	1	1	4	0	0	1	0	0	1	0	0	0	0
835	2	34	1	1	4	5	1	1	1	4	0	1	0	0	0	0	0	0	0	0
836	1	30	1	1	2	2	2	1	0	1	0	0	1	0	1	0	0	1	0	0
836	2	30	1	1	2	2	2	1	0	1	0	1	0	0	0	0	0	0	0	0
837	1	25	2	1	5	4	1	1	0	1	0	0	0	0	0	0	0	0	0	0
837	2	25	2	1	5	4	1	1	0	1	0	0	1	0	0	1	1	0	0	0
838	1	39	2	1	4	3	1	0	1	2	1	0	0	0	0	0	0	0	0	0
838	2	39	2	1	4	3	1	0	1	2	0	0	0	0	0	1	0	0	0	0
839	1	32	2	1	4	2	2	0	0	3	0	1	0	0	0	0	1	1	1	1
839	2	32	2	1	4	2	2	0	0	3	0	0	0	0	0	0	1	1	1	1
840	1	28	1	1	2	2	2	0	1	3	0	0	0	0	0	0	1	0	0	0
840	2	28	1	1	2	2	2	0	1	3	0	0	1	0	0	0	1	0	0	0
841	1	28	1	1	2	3	2	1	0	1	0	0	1	0	0	1	0	1	1	1
841	2	28	1	1	2	3	2	1	0	1	1	0	1	0	1	1	1	1	1	1
842	1	31	2	2	2	2	1	0	1	3	1	0	0	0	0	0	0	0	0	0
842	2	31	2	2	2	2	1	0	1	3	0	0	1	0	1	1	0	0	0	0
843	1	39	2	1	2	2	1	0	1	2	1	1	1	0	1	0	0	1	0	1
843	2	39	2	1	2	2	1	0	1	2	1	1	1	0	1	0	0	0	0	0
844	1	33	1	1	4	6	1	1	1	2	0	0	0	0	0	0	0	0	0	0
844	2	33	1	1	4	6	1	1	1	2	0	0	0	0	0	0	0	0	0	0
845	1	25	2	2	4	2	1	1	0	1	1	0	0	1	0	1	0	1	0	0
845	2	25	2	2	4	2	1	1	0	1	1	0	0	0	0	1	1	0	1	0
846	1	25	2	2	2	2	1	1	0	1	0	1	1	1	0	1	0	1	1	1
846	2	25	2	2	2	2	1	1	0	1	0	0	0	0	0	0	0	1	0	1
847	1	26	2	1	3	1	1	1	0	1	0	0	0	0	0	0	0	0	0	0
847	2	26	2	1	3	1	1	1	0	1	1	0	1	0	0	1	0	0	0	1
848	1	35	1	1	2	3	1	1	0	2	0	1	0	1	0	0	0	0	1	1
848	2	35	1	1	2	3	1	1	0	2	0	1	0	0	0	0	0	0	1	0
849	1	29	1	1	4	4	2	1	0	2	0	0	0	0	0	0	0	0	1	0
849	2	29	1	1	4	4	2	1	0	2	0	0	0	0	0	0	0	0	0	0
850	1	37	2	1	5	4	1	1	1	4	0	0	0	0	0	0	0	0	1	0
850	2	37	2	1	5	4	1	1	1	4	0	0	0	0	0	1	0	0	0	0
851	1	24	1	1	2	1	2	1	1	4	1	0	0	0	0	1	1	1	1	0
851	2	24	1	1	2	1	2	1	1	4	1	0	0	0	0	0	1	0	0	1
852	1	25	2	1	4	4	2	1	0	1	0	0	1	0	0	1	1	0	0	0
852	2	25	2	1	4	4	2	1	0	1	0	0	1	0	0	0	0	0	0	0
853	1	34	1	2	3	2	1	1	1	4	0	0	1	0	0	0	1	0	1	1
853	2	34	1	2	3	2	1	1	1	4	0	0	0	0	0	0	0	0	0	0
854	1	26	2	1	3	2	1	1	1	4	1	0	0	0	0	1	0	0	1	1
854	2	26	2	1	3	2	1	1	1	4	0	0	0	0	0	1	0	0	0	0
855	1	21	1	2	3	1	2	0	1	3	0	0	1	0	0	0	1	0	0	1
855	2	21	1	2	3	1	2	0	1	3	0	0	1	0	0	0	1	1	0	0
856	1	23	1	2	3	2	2	1	1	4	0	0	0	0	0	1	0	0	1	0
856	2	23	1	2	3	2	2	1	1	4	0	0	0	0	0	0	0	0	1	1
857	1	37	1	1	4	4	1	1	1	2	0	0	0	0	0	1	0	0	1	0
857	2	37	1	1	4	4	1	1	1	2	0	0	0	0	0	0	1	1	1	0
858	1	33	2	1	4	2	1	1	1	2	1	1	1	1	1	1	1	1	1	0
858	2	33	2	1	4	2	1	1	1	2	1	1	1	1	1	1	1	0	0	0
859	1	28	2	1	2	2	1	1	0	1	0	0	0	0	0	0	0	0	1	1
859	2	28	2	1	2	2	1	1	0	1	0	1	0	0	0	1	1	0	1	0
860	1	33	2	1	4	4	1	1	1	4	0	0	1	0	0	0	0	0	0	0
860	2	33	2	1	4	4	1	1	1	4	0	0	1	0	0	0	0	0	0	0
861	1	28	1	1	2	2	1	1	1	2	1	0	0	0	0	0	0	0	0	0
861	2	28	1	1	2	2	1	1	1	2	1	0	1	0	0	1	0	0	0	0
862	1	27	2	2	3	2	1	1	1	4	0	1	0	0	0	1	1	0	0	0
862	2	27	2	2	3	2	1	1	1	4	0	0	0	0	0	0	0	0	0	0
863	1	27	1	1	3	2	1	1	1	4	0	0	1	1	1	1	1	1	1	1
863	2	27	1	1	3	2	1	1	1	4	0	0	1	1	1	1	1	1	1	1
864	1	27	2	1	3	3	1	1	1	2	0	0	0	0	0	0	0	0	1	0
864	2	27	2	1	3	3	1	1	1	2	0	0	1	0	1	0	1	1	1	1
865	1	33	2	1	4	1	1	1	1	2	0	0	0	1	0	1	0	0	1	0
865	2	33	2	1	4	1	1	1	1	2	0	1	1	1	0	1	1	0	1	0
866	1	22	1	1	4	3	2	1	0	1	0	0	0	0	0	0	0	0	1	0
866	2	22	1	1	4	3	2	1	0	1	0	0	0	0	0	0	0	0	0	0
867	1	21	2	1	3	2	2	1	0	4	0	0	1	0	0	1	0	0	0	0
867	2	21	2	1	3	2	2	1	0	4	0	0	0	0	0	0	0	0	0	0
868	1	20	2	1	4	4	2	1	1	4	0	1	0	0	0	0	0	0	0	0
868	2	20	2	1	4	4	2	1	1	4	0	1	0	0	0	0	0	0	0	0
869	1	22	1	2	3	2	2	1	0	4	0	0	0	0	0	0	0	0	0	0
869	2	22	1	2	3	2	2	1	0	4	0	0	0	0	0	0	0	0	1	0
870	1	26	2	1	5	3	1	1	1	4	0	0	1	0	0	0	0	0	0	0
870	2	26	2	1	5	3	1	1	1	4	0	0	1	0	0	0	0	0	0	0
871	1	33	2	1	1	2	1	1	1	3	0	0	0	0	1	1	1	0	0	0
871	2	33	2	1	1	2	1	1	1	3	0	0	1	0	1	1	1	1	1	1
872	1	33	2	1	3	1	1	1	0	2	0	0	0	1	0	1	1	0	0	1
872	2	33	2	1	3	1	1	1	0	2	0	0	1	1	1	1	1	1	0	1
873	1	35	2	2	1	1	1	1	0	1	0	0	0	0	0	1	0	0	0	0
873	2	35	2	2	1	1	1	1	0	1	0	0	0	0	0	1	0	0	0	0
874	1	27	2	1	1	2	1	1	0	1	0	1	0	1	1	1	1	1	1	1
874	2	27	2	1	1	2	1	1	0	1	0	0	0	0	1	1	1	1	1	1
875	1	27	2	2	5	3	2	1	0	4	0	0	0	0	0	1	0	0	0	0
875	2	27	2	2	5	3	2	1	0	4	0	0	0	0	0	0	0	0	0	0
876	1	40	2	1	5	4	1	1	1	1	0	0	0	0	0	1	0	0	0	0
876	2	40	2	1	5	4	1	1	1	1	0	0	0	0	0	1	0	0	0	0
877	1	24	2	1	1	1	1	1	0	4	1	0	1	1	0	1	1	1	1	1
877	2	24	2	1	1	1	1	1	0	4	0	0	1	1	0	1	1	1	1	1
878	1	22	1	1	1	2	2	1	1	1	1	1	1	0	1	1	1	0	0	0
878	2	22	1	1	1	2	2	1	1	1	0	0	1	0	0	1	1	1	0	0
879	1	28	1	1	3	4	1	0	0	3	0	0	1	0	0	1	1	0	1	1
879	2	28	1	1	3	4	1	0	0	3	0	0	1	1	0	1	0	0	1	0
880	1	31	2	1	2	1	1	1	1	4	1	0	0	1	0	0	1	0	1	1
880	2	31	2	1	2	1	1	1	1	4	0	0	0	1	0	1	0	1	1	1
881	1	27	1	1	4	3	2	1	1	4	0	0	1	0	0	0	0	0	0	0
881	2	27	1	1	4	3	2	1	1	4	0	0	1	1	0	1	0	1	1	1
882	1	22	1	2	2	1	2	1	1	3	0	0	0	0	0	0	0	0	0	0
882	2	22	1	2	2	1	2	1	1	3	0	0	0	0	0	0	0	0	0	0
883	1	20	2	1	3	2	2	1	0	1	1	0	0	0	1	1	1	0	1	0
883	2	20	2	1	3	2	2	1	0	1	0	1	1	1	0	1	1	1	1	1
884	1	24	2	1	3	3	1	1	1	4	0	0	0	0	0	0	0	0	0	0
884	2	24	2	1	3	3	1	1	1	4	0	0	0	0	0	0	0	0	0	0
885	1	28	1	1	2	2	2	0	1	3	1	0	0	0	1	0	1	0	0	0
885	2	28	1	1	2	2	2	0	1	3	0	0	0	0	1	0	1	0	0	0
886	1	39	1	6	4	4	1	1	0	1	1	0	0	0	0	0	0	0	0	0
886	2	39	1	6	4	4	1	1	0	1	0	0	0	0	0	0	0	0	0	0
887	1	33	2	1	5	2	1	1	1	2	0	0	0	0	0	0	0	1	1	1
887	2	33	2	1	5	2	1	1	1	2	1	0	0	0	0	0	0	1	1	1
888	1	38	2	2	5	3	1	1	1	2	0	0	1	0	0	1	0	1	1	1
888	2	38	2	2	5	3	1	1	1	2	1	0	1	0	0	1	0	0	1	0
889	1	37	2	2	4	5	1	1	0	1	0	0	0	0	0	1	0	0	0	1
889	2	37	2	2	4	5	1	1	0	1	1	0	0	0	0	0	0	0	1	1
890	1	33	2	6	1	1	1	1	1	1	0	0	0	0	0	0	0	0	0	1
890	2	33	2	6	1	1	1	1	1	1	0	0	1	0	0	0	1	1	1	1
891	1	23	2	1	3	2	1	1	0	1	0	0	0	0	0	0	0	0	1	0
891	2	23	2	1	3	2	1	1	0	1	0	0	0	0	0	0	0	0	0	0
892	1	37	1	2	3	3	2	1	1	1	0	0	1	0	0	0	1	0	0	0
892	2	37	1	2	3	3	2	1	1	1	0	0	0	0	0	0	0	0	0	0
893	1	26	2	1	4	3	2	1	1	2	0	0	1	0	0	1	0	0	0	0
893	2	26	2	1	4	3	2	1	1	2	0	0	0	0	0	0	0	0	0	0
894	1	25	2	1	2	2	1	1	0	2	0	0	0	0	0	1	1	0	0	0
894	2	25	2	1	2	2	1	1	0	2	1	0	0	0	1	1	1	1	0	0
895	1	26	1	1	4	3	1	1	0	1	0	0	0	1	0	1	0	0	0	0
895	2	26	1	1	4	3	1	1	0	1	1	0	0	0	0	0	0	0	0	1
896	1	32	1	1	2	3	1	0	0	4	0	0	0	0	0	1	1	0	1	1
896	2	32	1	1	2	3	1	0	0	4	0	0	0	0	0	0	0	0	1	0
897	1	25	2	1	4	3	1	1	0	1	0	0	1	0	0	0	0	0	0	0
897	2	25	2	1	4	3	1	1	0	1	0	0	0	0	0	0	0	0	0	0
898	1	25	1	1	3	2	2	1	1	4	0	0	1	0	1	0	1	1	0	1
898	2	25	1	1	3	2	2	1	1	4	0	0	1	0	1	0	1	1	0	1
899	1	22	2	1	2	2	2	1	1	1	1	0	0	0	0	0	0	0	0	0
899	2	22	2	1	2	2	2	1	1	1	0	0	0	0	0	0	0	0	0	0
900	1	35	1	2	3	3	1	1	1	4	0	0	1	0	0	0	0	0	0	0
900	2	35	1	2	3	3	1	1	1	4	1	0	1	0	0	0	1	0	0	0
901	1	36	1	1	4	7	1	1	1	2	0	0	0	0	0	0	0	0	1	0
901	2	36	1	1	4	7	1	1	1	2	0	0	0	0	0	0	1	1	1	1
902	1	30	1	1	4	2	2	1	1	3	0	0	1	0	1	0	1	0	0	0
902	2	30	1	1	4	2	2	1	1	3	0	1	0	0	1	0	1	0	0	0
903	1	27	2	1	2	3	1	1	0	1	1	0	0	0	0	1	1	0	0	0
903	2	27	2	1	2	3	1	1	0	1	0	0	1	0	1	1	1	0	0	0
904	1	24	2	2	2	2	2	1	0	4	0	0	1	0	0	0	0	0	1	0
904	2	24	2	2	2	2	2	1	0	4	0	0	0	0	1	0	0	1	0	0
905	1	28	1	1	2	2	2	1	0	1	0	0	0	0	0	0	0	0	1	0
905	2	28	1	1	2	2	2	1	0	1	0	0	0	0	0	0	0	0	0	0
906	1	25	1	2	1	2	1	1	1	2	0	1	0	0	0	0	0	0	0	0
906	2	25	1	2	1	2	1	1	1	2	0	0	0	0	0	0	0	0	0	0
907	1	22	2	1	2	2	1	1	1	4	1	0	1	0	0	0	0	0	0	0
907	2	22	2	1	2	2	1	1	1	4	1	0	0	1	0	1	0	1	0	0
908	1	36	2	1	6	5	2	1	0	4	0	0	1	0	0	1	0	0	0	0
908	2	36	2	1	6	5	2	1	0	4	1	0	1	0	0	0	0	0	0	0
909	1	22	2	1	2	2	1	1	0	1	0	0	1	0	0	0	0	0	1	0
909	2	22	2	1	2	2	1	1	0	1	0	0	0	0	0	0	1	1	1	0
910	1	31	1	1	1	3	2	1	1	1	0	1	1	1	0	1	0	1	1	1
910	2	31	1	1	1	3	2	1	1	1	1	1	1	1	1	1	0	1	1	1
911	1	22	2	1	2	2	1	1	0	1	1	0	0	1	0	1	1	1	1	1
911	2	22	2	1	2	2	1	1	0	1	0	0	0	1	0	0	0	0	0	0
912	1	23	2	1	3	2	2	1	1	1	0	0	0	0	0	0	0	0	0	0
912	2	23	2	1	3	2	2	1	1	1	0	0	0	1	0	1	0	1	1	0
913	1	25	1	1	3	2	2	1	0	2	0	0	0	0	0	0	0	0	0	0
913	2	25	1	1	3	2	2	1	0	2	0	0	0	0	0	0	1	0	1	0
914	1	35	2	1	4	3	1	1	1	2	0	0	0	0	0	0	0	0	0	0
914	2	35	2	1	4	3	1	1	1	2	0	0	0	0	0	0	0	0	0	0
915	1	36	1	1	5	4	1	1	1	2	0	0	1	0	0	0	1	0	1	0
915	2	36	1	1	5	4	1	1	1	2	0	0	1	0	0	1	0	0	0	0
916	1	29	1	1	2	2	1	1	0	2	1	1	1	0	0	1	0	0	1	1
916	2	29	1	1	2	2	1	1	0	2	0	1	0	0	0	1	0	0	0	0
917	1	34	1	2	1	2	1	1	0	2	0	0	0	0	0	1	0	0	1	1
917	2	34	1	2	1	2	1	1	0	2	0	0	0	0	0	1	0	0	0	0
918	1	31	2	2	2	1	2	0	1	3	0	0	0	1	1	1	0	1	1	1
918	2	31	2	2	2	1	2	0	1	3	0	0	1	0	0	0	0	0	1	0
919	1	26	1	2	3	2	2	1	1	2	0	0	0	0	0	0	0	0	0	0
919	2	26	1	2	3	2	2	1	1	2	0	0	0	0	0	0	0	0	0	0
920	1	23	1	2	2	2	2	1	1	4	1	0	1	1	1	1	1	1	1	1
920	2	23	1	2	2	2	2	1	1	4	0	0	0	0	0	1	0	0	1	1
921	1	26	1	2	3	1	2	1	1	2	0	0	0	0	0	0	0	0	1	1
921	2	26	1	2	3	1	2	1	1	2	0	0	0	0	0	0	0	0	0	1
922	1	27	1	1	4	2	2	1	1	2	0	0	0	0	0	0	0	0	0	0
922	2	27	1	1	4	2	2	1	1	2	0	0	0	0	0	0	0	0	0	0
923	1	36	2	1	4	4	1	1	1	2	0	0	0	0	0	0	0	0	0	0
923	2	36	2	1	4	4	1	1	1	2	0	0	0	0	0	0	0	0	0	0
924	1	23	1	1	3	2	1	1	0	2	0	0	1	0	0	0	0	0	1	1
924	2	23	1	1	3	2	1	1	0	2	0	0	0	0	0	1	0	0	0	0
925	1	34	1	1	5	7	1	1	1	2	0	0	0	0	0	0	0	0	0	1
925	2	34	1	1	5	7	1	1	1	2	0	0	0	0	0	0	0	0	0	0
926	1	24	1	1	2	3	2	1	0	4	0	0	0	0	0	1	0	0	0	0
926	2	24	1	1	2	3	2	1	0	4	0	0	0	0	0	1	0	0	0	0
927	1	24	2	1	1	2	1	0	0	3	0	1	1	1	1	1	1	1	1	1
927	2	24	2	1	1	2	1	0	0	3	1	0	0	0	1	1	1	0	0	0
928	1	26	2	1	4	4	2	1	1	4	0	0	1	0	0	1	0	0	1	1
928	2	26	2	1	4	4	2	1	1	4	0	0	1	0	0	0	0	0	0	0
929	1	26	2	1	3	2	2	1	0	4	1	0	0	0	0	0	0	0	1	0
929	2	26	2	1	3	2	2	1	0	4	0	0	0	0	0	0	0	0	0	0
930	1	36	1	1	5	3	1	1	1	2	0	1	1	0	0	0	0	0	1	1
930	2	36	1	1	5	3	1	1	1	2	0	0	1	0	1	0	0	0	0	0
931	1	28	2	1	1	2	1	0	0	3	0	0	0	0	0	1	1	1	0	0
931	2	28	2	1	1	2	1	0	0	3	1	1	0	0	0	1	1	1	1	1
932	1	38	2	1	3	3	1	1	1	2	0	0	1	1	0	0	1	1	1	1
932	2	38	2	1	3	3	1	1	1	2	0	0	0	0	1	1	1	1	1	1
933	1	41	1	1	3	4	1	1	0	4	0	0	1	0	0	0	0	0	0	0
933	2	41	1	1	3	4	1	1	0	4	1	0	1	0	0	0	0	0	0	0
934	1	25	2	1	2	2	1	1	0	1	0	0	1	1	0	0	0	0	1	1
934	2	25	2	1	2	2	1	1	0	1	0	0	0	1	0	1	0	1	1	1
935	1	23	1	1	2	2	2	1	0	1	0	0	0	0	0	0	0	0	0	0
935	2	23	1	1	2	2	2	1	0	1	0	0	0	0	0	1	0	1	1	0
936	1	26	2	1	5	4	2	1	0	1	0	0	1	0	1	1	0	0	0	1
936	2	26	2	1	5	4	2	1	0	1	0	0	0	0	1	1	0	0	0	1
937	1	23	1	1	3	4	2	1	0	1	0	0	1	0	0	0	0	0	0	0
937	2	23	1	1	3	4	2	1	0	1	0	0	1	0	0	0	0	0	0	0
938	1	34	2	1	5	4	1	1	1	2	1	0	0	0	0	0	0	0	0	0
938	2	34	2	1	5	4	1	1	1	2	0	0	0	0	0	1	0	0	0	0
939	1	39	1	2	3	5	1	1	0	4	0	0	0	0	0	0	0	0	0	0
939	2	39	1	2	3	5	1	1	0	4	0	0	1	0	0	0	0	1	0	0
940	1	22	2	1	2	2	2	1	1	1	0	0	1	0	0	1	0	0	0	1
940	2	22	2	1	2	2	2	1	1	1	0	0	1	1	1	1	1	1	1	1
941	1	26	1	1	3	2	1	0	0	3	0	0	1	0	0	0	0	0	0	0
941	2	26	1	1	3	2	1	0	0	3	0	0	0	0	0	0	0	0	0	0
942	1	24	1	1	3	3	1	0	0	4	0	1	0	0	0	0	0	0	1	1
942	2	24	1	1	3	3	1	0	0	4	0	0	1	0	0	0	0	0	1	1
943	1	21	2	2	2	2	2	0	0	3	0	0	1	0	1	1	1	0	1	1
943	2	21	2	2	2	2	2	0	0	3	0	0	0	0	1	0	1	0	0	0
944	1	22	2	1	3	2	2	1	0	4	1	1	1	1	0	1	1	1	1	1
944	2	22	2	1	3	2	2	1	0	4	0	0	1	0	0	0	0	0	1	1
945	1	21	2	1	2	2	1	1	0	1	0	1	0	1	0	1	0	1	1	1
945	2	21	2	1	2	2	1	1	0	1	1	1	0	0	0	1	0	0	0	0
946	1	32	1	1	3	4	1	1	1	2	0	0	0	0	0	1	1	0	0	0
946	2	32	1	1	3	4	1	1	1	2	0	0	0	0	0	1	0	0	1	0
947	1	27	2	1	3	3	1	1	0	4	0	0	0	0	0	1	0	0	1	0
947	2	27	2	1	3	3	1	1	0	4	0	0	1	0	0	0	0	0	0	0
948	1	21	1	2	2	1	2	1	1	3	0	0	0	0	1	0	1	0	0	0
948	2	21	1	2	2	1	2	1	1	3	0	0	1	0	0	0	0	0	0	0
949	1	30	1	1	4	4	2	1	0	4	0	0	0	0	0	0	0	0	0	0
949	2	30	1	1	4	4	2	1	0	4	0	1	0	0	0	0	0	0	0	0
950	1	36	1	2	3	2	2	1	1	2	0	0	0	1	0	0	0	0	0	0
950	2	36	1	2	3	2	2	1	1	2	0	0	0	0	0	0	0	0	0	0
951	1	34	2	1	3	1	1	1	1	2	0	0	1	0	1	1	0	0	0	0
951	2	34	2	1	3	1	1	1	1	2	1	0	0	0	0	0	0	0	0	0
952	1	28	2	2	3	1	2	1	0	4	0	0	0	0	0	0	0	0	1	1
952	2	28	2	2	3	1	2	1	0	4	0	0	1	0	0	0	0	0	1	0
953	1	31	1	1	4	3	1	0	0	3	0	0	0	0	0	0	0	0	0	0
953	2	31	1	1	4	3	1	0	0	3	0	0	0	0	0	0	0	0	0	0
954	1	32	2	1	4	4	1	1	0	4	1	0	1	0	0	1	0	0	1	1
954	2	32	2	1	4	4	1	1	0	4	1	0	1	0	0	1	0	0	1	1
955	1	37	2	1	2	3	1	1	0	1	1	0	1	0	0	0	0	0	1	0
955	2	37	2	1	2	3	1	1	0	1	0	0	1	0	1	0	1	0	0	0
956	1	26	1	1	3	3	1	0	0	3	0	0	0	0	0	0	0	0	0	0
956	2	26	1	1	3	3	1	0	0	3	0	0	0	0	0	0	0	0	0	0
957	1	23	1	1	2	1	1	1	0	1	0	0	0	0	0	0	0	0	0	1
957	2	23	1	1	2	1	1	1	0	1	0	0	0	0	0	0	0	0	0	0
958	1	22	2	1	3	2	1	1	0	1	0	0	0	0	0	1	0	0	0	1
958	2	22	2	1	3	2	1	1	0	1	0	0	0	0	0	1	0	0	0	0
959	1	24	1	1	1	2	1	1	1	1	1	0	1	0	0	0	1	0	0	1
959	2	24	1	1	1	2	1	1	1	1	0	0	0	0	0	0	0	0	0	0
960	1	20	1	1	3	2	2	1	0	1	0	0	1	0	0	0	0	0	0	0
960	2	20	1	1	3	2	2	1	0	1	0	0	1	0	0	0	0	0	1	0
961	1	21	2	1	2	2	2	0	1	3	0	0	1	0	1	0	0	0	0	1
961	2	21	2	1	2	2	2	0	1	3	0	0	0	1	0	0	0	0	1	1
962	1	24	1	1	3	2	1	1	0	4	0	0	0	0	0	1	1	1	1	0
962	2	24	1	1	3	2	1	1	0	4	0	1	0	0	1	0	0	0	1	1
963	1	30	2	1	4	4	1	1	1	1	0	0	0	0	0	1	0	1	1	1
963	2	30	2	1	4	4	1	1	1	1	0	1	1	1	0	1	0	1	1	0
964	1	23	1	1	2	2	2	1	1	3	0	0	0	0	1	0	1	0	0	0
964	2	23	1	1	2	2	2	1	1	3	0	0	1	0	1	0	1	0	0	0
965	1	23	2	1	2	1	1	1	0	1	1	0	0	0	0	0	0	0	0	0
965	2	23	2	1	2	1	1	1	0	1	0	0	0	0	0	0	1	0	0	1
966	1	24	2	1	2	3	1	1	1	4	0	0	0	0	0	0	0	0	0	0
966	2	24	2	1	2	3	1	1	1	4	0	0	0	0	0	0	0	0	0	0
967	1	21	2	1	5	1	1	0	1	3	0	0	0	0	0	1	0	0	0	1
967	2	21	2	1	5	1	1	0	1	3	0	0	0	0	0	0	0	0	0	0
968	1	22	1	1	4	3	1	1	0	4	0	0	0	0	0	0	1	0	0	0
968	2	22	1	1	4	3	1	1	0	4	0	0	0	0	0	0	1	0	0	0
969	1	24	2	1	4	3	2	1	1	1	0	0	0	0	1	1	0	0	0	0
969	2	24	2	1	4	3	2	1	1	1	0	0	1	0	1	1	0	1	0	0
970	1	26	1	2	4	3	2	1	0	4	0	0	0	1	0	0	1	0	0	1
970	2	26	1	2	4	3	2	1	0	4	0	0	0	0	0	0	0	0	0	0
971	1	29	1	1	3	4	1	1	1	2	0	0	0	0	0	0	0	0	0	0
971	2	29	1	1	3	4	1	1	1	2	0	0	0	0	0	0	0	0	0	0
972	1	23	2	1	4	3	1	1	0	1	0	0	0	0	0	0	0	0	0	0
972	2	23	2	1	4	3	1	1	0	1	0	0	0	0	0	0	0	0	0	0
973	1	27	2	1	3	3	1	0	0	3	0	0	0	0	0	1	0	0	0	0
973	2	27	2	1	3	3	1	0	0	3	0	0	0	0	0	1	0	0	0	0
974	1	32	2	2	3	2	1	0	1	3	0	0	1	0	1	1	0	1	0	1
974	2	32	2	2	3	2	1	0	1	3	0	0	1	0	1	1	1	1	0	1
975	1	33	1	1	4	4	1	1	1	2	0	0	1	0	0	0	0	0	0	0
975	2	33	1	1	4	4	1	1	1	2	0	0	1	0	0	0	0	0	0	0
976	1	28	2	2	1	1	2	1	1	1	0	1	0	0	0	0	0	0	0	0
976	2	28	2	2	1	1	2	1	1	1	0	0	0	0	0	0	0	0	0	1
977	1	27	2	1	4	2	1	0	1	3	0	0	0	0	1	0	1	0	0	0
977	2	27	2	1	4	2	1	0	1	3	0	0	1	0	1	0	1	0	0	1
978	1	24	2	1	1	2	1	1	0	4	1	0	1	0	1	0	1	1	1	1
978	2	24	2	1	1	2	1	1	0	4	1	1	1	0	0	1	1	1	1	1
979	1	26	1	1	3	2	1	1	0	1	0	0	1	1	0	1	0	0	0	1
979	2	26	1	1	3	2	1	1	0	1	0	0	1	0	1	1	1	1	0	1
980	1	22	2	1	6	2	2	1	0	1	0	0	0	0	0	0	0	0	0	0
980	2	22	2	1	6	2	2	1	0	1	0	0	0	0	0	0	0	0	1	0
981	1	27	2	1	4	1	1	1	1	2	0	0	0	0	0	0	0	0	0	0
981	2	27	2	1	4	1	1	1	1	2	0	1	0	0	0	0	0	0	0	0
982	1	36	2	1	4	3	1	1	0	2	0	0	1	1	1	1	0	1	1	1
982	2	36	2	1	4	3	1	1	0	2	1	1	1	1	1	1	0	1	1	1
983	1	21	1	1	3	2	1	1	1	1	0	0	0	0	0	0	0	0	0	0
983	2	21	1	1	3	2	1	1	1	1	0	0	0	0	0	0	0	0	0	0
984	1	22	1	1	1	2	1	1	0	1	0	0	0	0	0	0	0	0	0	0
984	2	22	1	1	1	2	1	1	0	1	0	0	0	0	0	0	0	0	0	0
985	1	38	2	2	2	1	2	1	0	1	1	0	0	0	0	0	0	0	0	0
985	2	38	2	2	2	1	2	1	0	1	1	0	0	0	0	0	0	0	0	0
986	1	31	2	2	1	3	1	1	1	2	0	0	0	0	0	0	0	0	0	1
986	2	31	2	2	1	3	1	1	1	2	0	0	0	0	0	0	0	0	0	0
987	1	28	2	1	1	2	1	1	0	1	1	0	0	0	0	1	1	1	1	1
987	2	28	2	1	1	2	1	1	0	1	1	0	1	0	0	1	1	1	1	1
988	1	24	1	1	2	3	1	1	1	4	0	0	0	0	0	0	0	0	1	0
988	2	24	1	1	2	3	1	1	1	4	0	0	0	0	0	0	0	0	1	0
989	1	28	2	1	4	3	1	1	0	1	0	0	0	0	0	0	0	0	0	0
989	2	28	2	1	4	3	1	1	0	1	0	0	1	0	0	0	0	0	0	0
990	1	32	1	2	3	2	1	1	0	4	0	0	1	0	0	0	0	1	0	0
990	2	32	1	2	3	2	1	1	0	4	0	0	0	0	0	0	0	0	0	0
991	1	29	1	1	4	4	1	1	0	1	0	0	1	0	0	0	0	0	0	0
991	2	29	1	1	4	4	1	1	0	1	0	0	1	0	0	0	0	0	0	0
992	1	23	1	2	2	1	2	0	0	4	1	1	1	1	0	1	0	1	1	1
992	2	23	1	2	2	1	2	0	0	4	0	0	1	0	1	1	0	1	1	1
993	1	22	2	1	4	3	2	0	0	3	0	0	0	0	0	0	0	0	0	0
993	2	22	2	1	4	3	2	0	0	3	0	0	0	0	0	0	0	0	1	0
994	1	27	2	1	4	4	1	1	1	2	0	0	0	0	0	1	1	0	1	0
994	2	27	2	1	4	4	1	1	1	2	0	0	1	0	0	0	0	0	0	0
995	1	28	1	1	2	3	1	1	0	2	0	0	1	1	0	1	0	1	1	1
995	2	28	1	1	2	3	1	1	0	2	0	1	1	0	0	1	0	0	1	0
996	1	26	1	2	4	4	1	1	1	2	0	0	0	0	0	0	0	0	0	0
996	2	26	1	2	4	4	1	1	1	2	0	0	0	0	0	0	0	0	0	0
997	1	30	1	2	4	1	2	1	1	1	0	0	0	0	0	1	0	0	1	1
997	2	30	1	2	4	1	2	1	1	1	0	0	1	0	0	1	0	0	0	0
998	1	31	2	1	4	3	1	1	1	2	1	1	1	1	1	1	1	1	1	1
998	2	31	2	1	4	3	1	1	1	2	1	0	0	0	0	0	0	0	0	0
999	1	25	2	1	3	2	1	1	1	1	0	0	0	0	0	1	0	0	0	0
999	2	25	2	1	3	2	1	1	1	1	1	0	0	0	0	1	0	0	1	0
1000	1	24	2	2	3	1	2	1	0	1	0	0	0	0	0	0	0	0	0	0
[truncated: 2,001 more rows]
